# Supplementary material for: Molecular Subtypes and Tumor Microenvironment Characteristics of Small-Cell Lung Cancer Associated with Platinum-Resistance
Source: Cancers (Basel). 2023 Jul 11;15(14):3568. doi: 10.3390/cancers15143568 (PMC10377352; doi:10.3390/cancers15143568)
Supplement: Supplementary file 1 [file cancers-15-03568-s001.zip]

Archive with 8 entries (8 files):
- supp.tables1.xlsx
- supp.tables2.xlsx
- supp.tables3.xlsx
- supp.tables4.xlsx
- supp.tables5.xlsx
- supp.tables6.xlsx
- supp.tables7.xlsx
- supplementary_fig.pdf
