# Supplementary material for: Molecular Subtypes and Tumor Microenvironment Characteristics of Small-Cell Lung Cancer Associated with Platinum-Resistance
Source: Cancers (Basel). 2023 Jul 11;15(14):3568. doi: 10.3390/cancers15143568 (PMC10377352; doi:10.3390/cancers15143568)
Supplement: Supplementary file 1 [file cancers-15-03568-s001.zip › supp.tables1.xlsx]

## Sheet: Table.S1
Table S1. Clinical information summary of the George and NCC cohorts.
George dataset (n=81)													NCC cohort (n=87)
	All		SCLC-A		SCLC-I		SCLC-N		SCLC-P		P-value		All		SCLC-A		SCLC-I		SCLC-N		SCLC-P		P-value
Characteristics			No.	%	No.	%	No.	%	No.	%					No.	%	No.	%	No.	%	No.	%
No. of patients	81		28	34.6	14	17.3	27	33.3	12	14.8			87		34	39.1	26	29.9	13	14.9	14	16.1
Sex
Male	56		20	24.7	10	12.3	19	23.5	7	8.6	0.85**		77		31	35.6	23	26.4	11	12.6	12	13.8	0.87**
Female	25		8	9.9	4	4.9	8	9.9	5	6.2			10		3	3.4	3	3.4	2	2.3	2	2.3
Age, years (median)	65		65		65		63		70		0.36*				63		66.3		64.5		70.9		0.01*
Brain metastasis	NA												13		3	3.4	5	5.7	2	2.3	3	3.4	0.53**
Smoking											0.01**												0.11**
Non-smoker	28		14	17.3	6	7.4	8	9.9	0	0			8		5	5.7	0	0	2	2.3	1	1.1
Smoker	53		14	17.3	8	9.9	19	23.5	12	14.8			79		29	33.3	26	29.9	11	12.6	13	14.9
Smoking pac-year (median)			35		55		40		45		0.24*				37.5		40		45		41		0.84*
Stage											0.28**												0.70**
I	34		11	13.9	5	6.3	10	12.7	8	10.1			NA
II	15		4	5.1	2	2.5	8	10.1	1	1.3			2		2	2.3	0	0	0	0	0	0
III	21		7	8.9	6	7.6	6	7.6	2	2.5			29		13	14.9	8	9.2	5	5.7	3	3.4
IV	9		6	7.6	0	0	3	3.8	0	0			56		19	21.8	18	20.7	8	9.2	11	12.6
LD/ED											0.22**												0.33**
SCLC-LD	34		11	13.9	5	6.3	10	12.7	8	10.1			17		10	11.5	4	4.6	2	2.3	1	1.1
SCLC-ED	45		17	21.5	8	10.1	17	21.5	3	3.8			70		24	27.6	22	25.3	11	12.6	13	14.9
Survival
OS, month (median)			28		37.5		38		58		0.8†				17.6		21.7		12.6		17.3		0.12†
PFS, month (median)			22		10.5		18		11		0.7†				8.2		8.8		5.8		NA		0.14†
P-values were calculated by Kruskal-Wallis test (*), Fisher's exact test (**) and cox-regression test(†)
