# Supplementary material for: Molecular Subtypes and Tumor Microenvironment Characteristics of Small-Cell Lung Cancer Associated with Platinum-Resistance
Source: Cancers (Basel). 2023 Jul 11;15(14):3568. doi: 10.3390/cancers15143568 (PMC10377352; doi:10.3390/cancers15143568)
Supplement: Supplementary file 1 [file cancers-15-03568-s001.zip › supp.tables2.xlsx]

## Sheet: Table.S2
Table S2. GSEA of upregulated DEGs for each subtype.
Subtype	Pathway	# in a set	FDR	Genes
SCLC-A	Wnt signaling pathway(K)	5	1.63e-05	PLCB4,WNT11,FZD5,BAMBI,CER1
SCLC-A	Neurexins and neuroligins(R)	3	6.95e-05	LIN7B,SYT7,STX1A
SCLC-A	cAMP signaling pathway(K)	4	0.00021	GRIA2,CAMK2D,RAC3,GRIN2C
SCLC-A	G alpha (i) signalling events(R)	5	0.000479	RGS4,GNAO1,RGS17,PLCB4,RGS7
SCLC-A	Mitotic Prometaphase(R)	3	0.00129	MZT2A,DCTN3,DYNC1I1
SCLC-A	Wnt signaling pathway(P)	4	0.00168	PLCB4,WNT11,FZD5,CER1
SCLC-A	Neurotransmitter receptors and postsynaptic signal transmission(R)	3	0.00173	GRIP1,GRIA2,CAMK2D
SCLC-A	HSP90 chaperone cycle for steroid hormone receptors (SHR)(R)	2	0.00188	DCTN3,DYNC1I1
SCLC-A	Beta-catenin independent WNT signaling(R)	3	0.0022	GNAO1,WNT11,FZD5
SCLC-A	Nicotine addiction(K)	2	0.00312	GRIA2,GRIN2C
SCLC-A	Cytokine-cytokine receptor interaction(K)	4	0.00449	IL23A,IL10RB,TNFRSF11A,EPOR
SCLC-A	Signaling mediated by p38-gamma and p38-delta(N)	2	0.00449	MAPT,MAPK13
SCLC-A	JAK-STAT signaling pathway(K)	3	0.00745	IL23A,IL10RB,EPOR
SCLC-A	Signaling pathways regulating pluripotency of stem cells(K)	3	0.0112	DLX5,SOX2,ID2
SCLC-A	Transcriptional regulation of pluripotent stem cells(R)	2	0.0112	SOX2,SALL1
SCLC-A	FOXA2 and FOXA3 transcription factor networks(N)	2	0.0112	FOXA1,FOXA2
SCLC-A	FOXA1 transcription factor network(N)	2	0.0112	FOXA1,FOXA2
SCLC-A	Signaling events mediated by Stem cell factor receptor (c-Kit)(N)	2	0.0121	TEC,EPOR
SCLC-A	ATF-2 transcription factor network(N)	2	0.0127	IL23A,DDIT3
SCLC-A	MAPK signaling pathway(K)	3	0.0157	DDIT3,MAPT,MAPK13
SCLC-A	Mitotic G2-G2/M phases(R)	2	0.0176	MZT2A,DCTN3
SCLC-A	Validated nuclear estrogen receptor alpha network(N)	2	0.0211	NR0B1,NR0B2
SCLC-A	Signaling by Rho GTPases(R)	2	0.0283	CDH1,DYNC1I1
SCLC-I	Immunoregulatory interactions between a Lymphoid and a non-Lymphoid cell(R)	40	1.8874e-15	B2M,HLA-B,HLA-C,HLA-A,HLA-F,HLA-G,HLA-E,CD1D,CD1C,KLRK1,CD19,SLAMF7,SLAMF6,SH2D1A,CD3G,CD3E,CD3D,NCR3,CD200R1,HCST,LAIR1,LILRB1,LILRB2,CD81,CD300A,OSCAR,TYROBP,CD8B,CD300E,CD300C,KLRB1,KLRC1,KLRD1,TREM2,TREM1,FCGR3A,FCGR1A,CD247,FCGR2B,CLEC2D
SCLC-I	Antigen processing and presentation(K)	29	1.8874e-15	B2M,HLA-B,HLA-C,HLA-A,HLA-F,HLA-G,HLA-E,HLA-DQA2,HLA-DQA1,HLA-DRB1,LGMN,CTSS,HLA-DPA1,HLA-DQB1,HLA-DMA,HLA-DMB,CD74,HLA-DPB1,HLA-DOA,HLA-DOB,TAP2,TAP1,CD8B,KLRC1,HLA-DRA,KLRD1,CIITA,TAPBP,CD4
SCLC-I	Hematopoietic cell lineage(K)	27	1.8874e-15	CD1E,CD1D,CD1C,CD19,HLA-DQA2,HLA-DQA1,HLA-DRB1,CD22,CD3G,CD3E,CD3D,CD38,CD37,HLA-DPA1,HLA-DQB1,HLA-DMA,HLA-DMB,HLA-DPB1,HLA-DOA,HLA-DOB,CD8B,HLA-DRA,FCGR1A,CD2,CD4,CD5,CD7
SCLC-I	Phagosome(K)	27	1.8874e-15	HLA-B,HLA-C,HLA-A,HLA-F,HLA-G,HLA-E,HLA-DQA2,HLA-DQA1,HLA-DRB1,CTSS,HLA-DPA1,HLA-DQB1,HLA-DMA,HLA-DMB,HLA-DPB1,HLA-DOA,HLA-DOB,TAP2,TAP1,CLEC7A,HLA-DRA,FCGR3A,FCGR3B,FCGR1A,RILP,FCGR2A,FCGR2B
SCLC-I	Costimulation by the CD28 family(R)	26	1.8874e-15	HLA-DQA2,HLA-DQA1,LYN,CD28,HLA-DRB1,CD3G,CD3E,CD3D,CTLA4,HLA-DPA1,PDCD1LG2,VAV1,HLA-DQB2,HLA-DQB1,HLA-DPB1,CD86,CD80,GRAP2,CD274,BTLA,HLA-DRA,LCK,CD4,PTPN6,CD247,PDCD1
SCLC-I	Natural killer cell mediated cytotoxicity(K)	25	1.8874e-15	HLA-B,HLA-C,HLA-A,HLA-G,HLA-E,KLRK1,PLCG2,SH2D1A,RAC2,FCER1G,VAV1,NCR3,CD48,HCST,TYROBP,KLRC1,KLRD1,LAT,FCGR3A,FCGR3B,ZAP70,LCK,LCP2,PTPN6,CD247
SCLC-I	TCR signaling(R)	25	1.8874e-15	INPP5D,HLA-DQA2,PAG1,HLA-DQA1,HLA-DRB1,ITK,CD3G,CD3E,CD3D,HLA-DPA1,HLA-DQB2,HLA-DQB1,WAS,HLA-DPB1,GRAP2,PTPRC,HLA-DRA,LAT,PTPN22,ZAP70,LCK,LCP2,TRAT1,CD4,CD247
SCLC-I	T cell activation(P)	24	1.8874e-15	B2M,HLA-DQA2,HLA-DQA1,CD28,CD3G,CD3E,CD3D,RAC2,HLA-DPA1,VAV1,WAS,HLA-DMA,HLA-DMB,CD74,CD86,GRAP2,HLA-DOA,PTPRC,HLA-DRA,LAT,ZAP70,LCK,LCP2,CD247
SCLC-I	TCR signaling in naïve CD4+ T cells(N)	23	1.8874e-15	INPP5D,PAG1,CD28,HLA-DRB1,ITK,CD3G,CD3E,CD3D,MAP4K1,VAV1,WAS,CD86,CD80,GRAP2,PTPRC,HLA-DRA,LAT,ZAP70,LCK,LCP2,CD4,PTPN6,CD247
SCLC-I	TCR signaling in naïve CD8+ T cells(N)	19	1.8874e-15	B2M,HLA-A,PAG1,CD28,CD3G,CD3E,CD3D,VAV1,CD86,CD80,GRAP2,CD8B,PTPRC,LAT,ZAP70,LCK,LCP2,PTPN6,CD247
SCLC-I	Interferon gamma signaling(R)	19	3.7748e-15	B2M,HLA-B,HLA-C,HLA-A,HLA-F,HLA-G,HLA-E,HLA-DQA2,HLA-DQA1,HLA-DRB1,HLA-DPA1,HLA-DQB2,HLA-DQB1,HLA-DPB1,HLA-DRA,CIITA,FCGR1A,FCGR1B,PTPN6
SCLC-I	NOD-like receptor signaling pathway(K)	30	4.2188e-15	TNF,PYCARD,GBP5,GABARAPL1,CARD16,NLRP3,NFKB1,NFKBIA,MYD88,TNFAIP3,PSTPIP1,CASP8,CASP4,CASP1,IKBKE,RIPK3,RIPK2,IL18,TMEM173,AIM2,IL1B,IRF7,TLR4,BIRC3,NOD2,IFI16,GBP2,GBP1,CARD9,CARD6
SCLC-I	Cytokine-cytokine receptor interaction(K)	29	4.2188e-15	IL1RN,TNF,IL18RAP,TNFSF10,TNFRSF4,IL1R1,IL1R2,TNFRSF17,TNFRSF14,TNFRSF9,TNFSF12,TNFSF13,TNFRSF10C,TNFRSF10B,TNFRSF10A,CD40,TNFRSF13B,FASLG,TNFSF13B,TNFRSF18,IL18,TNFRSF1B,TNFRSF1A,IL1B,LTA,LTB,CD40LG,FAS,IL18R1
SCLC-I	Toll-like Receptor Cascades(R)	27	4.2188e-15	MAP3K8,CD180,LY96,CD14,LY86,NFKB1,NFKB2,NFKBIA,MYD88,CASP8,CD36,IKBKE,RIPK3,RIPK2,TLR1,IRF7,TLR8,TLR10,TLR7,TLR6,TLR4,TLR3,BIRC3,TLR2,UNC93B1,NOD2,S100B
SCLC-I	NF-kappa B signaling pathway(K)	24	4.2188e-15	TNF,IL1R1,CARD11,LY96,CD14,NFKB1,NFKB2,NFKBIA,MYD88,CD40,TRADD,TNFAIP3,TNFSF13B,TRAF1,TNFRSF1A,IL1B,LTA,LTB,TLR4,BIRC3,BCL2A1,RELB,CFLAR,CD40LG
SCLC-I	Necroptosis(K)	23	4.2188e-15	TNF,PYCARD,TNFSF10,ZBP1,SQSTM1,NLRP3,MLKL,TNFRSF10B,TNFRSF10A,CYLD,TRADD,TNFAIP3,FASLG,CASP8,CASP1,RIPK3,TNFRSF1A,IL1B,TLR4,TLR3,BIRC3,CFLAR,FAS
SCLC-I	TNFR2 non-canonical NF-kB pathway(R)	22	4.2188e-15	TNF,TNFRSF4,TNFRSF17,TNFRSF14,TNFRSF9,TNFSF12,TNFSF13,NFKB2,CD40,TNFRSF13B,FASLG,TNFSF13B,TNFRSF18,TNFRSF1B,TNFRSF1A,LTA,LTB,BIRC3,PSMB10,RELB,PSMB9,CD40LG
SCLC-I	TNF signaling pathway(K)	22	4.2188e-15	TNF,MAP3K8,MLKL,NFKB1,NFKBIA,BCL3,TRADD,TNFAIP3,CASP8,CASP10,RIPK3,TRAF1,TNFRSF1B,TNFRSF1A,IL1B,IRF1,LTA,BIRC3,NOD2,CFLAR,FAS,IL18R1
SCLC-I	Th1 and Th2 cell differentiation(K)	20	5.3291e-15	HLA-DQA2,HLA-DQA1,HLA-DRB1,CD3G,CD3E,CD3D,HLA-DPA1,HLA-DQB1,HLA-DMA,HLA-DMB,HLA-DPB1,HLA-DOA,HLA-DOB,HLA-DRA,LAT,ZAP70,LCK,TBX21,CD4,CD247
SCLC-I	BCR signaling pathway(N)	17	4.6629e-14	BTK,CD79B,CD79A,CD19,INPP5D,PLCG2,PAG1,LYN,CD22,MAP4K1,CD72,DAPP1,PTPRC,BLNK,SH3BP5,PTPN6,FCGR2B
SCLC-I	Th17 cell differentiation(K)	20	7.6494e-14	HLA-DQA2,HLA-DQA1,HLA-DRB1,CD3G,CD3E,CD3D,HLA-DPA1,HLA-DQB1,HLA-DMA,HLA-DMB,HLA-DPB1,HLA-DOA,HLA-DOB,HLA-DRA,LAT,ZAP70,LCK,TBX21,CD4,CD247
SCLC-I	B cell receptor signaling pathway(K)	17	1.652e-13	BTK,CD79B,CD79A,CD19,INPP5D,PLCG2,LYN,CD22,RAC2,VAV1,CD72,LILRB3,CD81,DAPP1,BLNK,PTPN6,FCGR2B
SCLC-I	Neutrophil degranulation(R)	34	7.9381e-13	B2M,HLA-B,HLA-C,HLA-A,IQGAP2,NCKAP1L,CTSA,ARHGAP9,CTSS,CTSD,CD53,FCER1G,NFAM1,RHOG,RHOF,VAMP8,LILRA3,ALOX5,LAIR1,LILRB2,LILRB3,STK10,SIRPA,CD300A,OSCAR,TYROBP,PTPRC,SNAP23,SIRPB1,FCGR3B,FGR,DOCK2,FCGR2A,PTPN6
SCLC-I	T cell receptor signaling pathway(K)	18	3.1053e-12	CD28,ITK,CD3G,CD3E,CD3D,CTLA4,VAV1,GRAP2,CD8B,PTPRC,LAT,ZAP70,LCK,LCP2,CD4,PTPN6,CD247,PDCD1
SCLC-I	Class I PI3K signaling events(N)	13	3.9748e-12	BTK,INPP5D,PLCG2,LYN,ITK,HCK,BLK,DAPP1,LAT,BLNK,FGR,ZAP70,LCK
SCLC-I	IL12 signaling mediated by STAT4(N)	11	9.1633e-11	CD28,HLA-DRB1,CD3G,CD3E,CD3D,CD86,CD80,HLA-DRA,TBX21,CD4,CD247
SCLC-I	Signaling by Rho GTPases(R)	28	1.1619e-10	WIPF1,PREX1,STARD8,IQGAP2,NCKAP1L,A2M,ARHGAP9,ARPC1B,RAC2,RHOG,RHOH,RHOF,GMIP,VAV1,ARHGEF6,WAS,FGD2,FGD3,DLC1,SYDE1,ARHGDIB,ARHGAP18,ARHGAP15,ARHGAP25,ARHGAP31,ARHGAP30,TAGAP,ARAP2
SCLC-I	IL12-mediated signaling events(N)	12	7.231e-09	B2M,HLA-A,HLA-DRB1,CD3G,CD3E,CD3D,CD8B,HLA-DRA,LCK,TBX21,CD4,CD247
SCLC-I	TRAIL signaling(R)	6	1.1837e-08	TNFSF10,TNFRSF10B,TNFRSF10A,CASP8,CASP10,CFLAR
SCLC-I	B cell activation(P)	11	5.3862e-08	BTK,CD79B,CD79A,CD19,PLCG2,LYN,CD22,RAC2,VAV1,PTPRC,BLNK
SCLC-I	TGF-beta signaling pathway(P)	11	9.8248e-07	JUNB,TGFB1,TGFB3,INHBA,SMAD6,BMP5,SMAD7,BMP4,ACVRL1,TGFBR2,GDF10
SCLC-I	PPAR signaling pathway(K)	10	3.1016e-06	ACAA1,ACSL5,CYP27A1,OLR1,MMP1,PPARG,PPARD,NR1H3,FABP3,FABP4
SCLC-I	ALK1 signaling events(N)	7	3.1016e-06	TGFB1,TGFB3,INHBA,SMAD7,ACVRL1,TGFBR2,ENG
SCLC-I	Signaling by the B Cell Receptor (BCR)(R)	13	5.0199e-05	BTK,CD79B,CD79A,CD19,PLCG2,LYN,CD22,SH3KBP1,VAV1,BLK,DAPP1,BLNK,PTPN6
SCLC-I	Hippo signaling pathway(K)	10	0.00064393	TGFB1,TGFB3,BMP5,SMAD7,BMP4,SNAI2,TGFBR2,LATS2,YAP1,TCF7L1
SCLC-I	FoxO signaling pathway(K)	9	0.0010463	FOXO1,PLK3,TGFB1,GADD45B,TGFB3,TGFBR2,SGK1,SOD2,KLF2
SCLC-I	HIF-1-alpha transcription factor network(N)	6	0.0029748	ETS1,HMOX1,BHLHE40,BHLHE41,FOS,ENG
SCLC-I	Interferon gamma signaling(R)	6	0.0062461	IFI30,VCAM1,IRF4,SP100,PTAFR,PML
SCLC-I	TNF signaling pathway(K)	7	0.0064546	CREB3L1,CREB3L2,JUNB,VCAM1,FOS,MMP9,MMP14
SCLC-I	Regulation of nuclear SMAD2/3 signaling(N)	6	0.0064546	MEF2C,RUNX3,GATA3,FOXO1,SMAD7,FOS
SCLC-I	Small cell lung cancer(K)	5	0.019	NFKB1,NFKBIA,TRAF1,BIRC7,BIRC3
SCLC-I	Neurotrophin signaling pathway(K)	5	0.0354	NFKB1,NFKBIA,NFKBIE,FASLG,RIPK2
SCLC-N	PI3K-Akt signaling pathway(K)	7	3.53e-05	INSR,ITGA2B,PIK3R3,PGF,THBS4,RELN,ITGA7
SCLC-N	Neuroactive ligand-receptor interaction(K)	8	3.72e-05	ADCYAP1R1,CHRM4,GRM2,GRM8,DRD2,ADRA2C,SSTR2,ADRA2A
SCLC-N	Mitotic G1-G1/S phases(R)	5	4.76e-05	CDKN2C,TYMS,E2F1,E2F2,MYBL2
SCLC-N	Rap1 signaling pathway(K)	5	0.00048	INSR,ITGA2B,PIK3R3,PGF,PLCG1
SCLC-N	Cell cycle(K)	4	0.000553	CDKN2C,STAG1,E2F1,E2F2
SCLC-N	Cell junction organization(R)	3	0.0011	CDH4,CDH2,CDH24
SCLC-N	Mitotic Metaphase and Anaphase(R)	4	0.00115	ERCC6L,NDC80,STAG1,CENPF
SCLC-N	Mitotic Prometaphase(R)	4	0.00115	ERCC6L,NDC80,STAG1,CENPF
SCLC-N	Netrin-1 signaling(R)	3	0.00158	UNC5A,DCC,PLCG1
SCLC-N	Non-small cell lung cancer(K)	3	0.00213	ALK,PIK3R3,PLCG1
SCLC-N	HIF-1 signaling pathway(K)	3	0.00614	INSR,PIK3R3,PLCG1
SCLC-P	Extracellular matrix organization(R)	9	1.22e-10	COL27A1,ITGB5,PCOLCE2,ITGB4,COL11A1,COL11A2,COL19A1,COL2A1,COL9A3
SCLC-P	Integrin signalling pathway(P)	7	5.58e-09	ITGB5,ITGB4,COL11A1,COL11A2,COL19A1,COL2A1,COL9A3
SCLC-P	Signaling by ERBB2(R)	7	3.26e-08	SHC1,PIK3R1,ERBB3,ERBB2,PTPN18,MEMO1,NRG4
SCLC-P	Notch signaling pathway(K)	5	7.2e-08	NOTCH2,JAG1,NOTCH1,DTX4,MFNG
SCLC-P	ECM-receptor interaction(K)	5	4.19e-07	ITGB5,ITGB4,COL2A1,CHAD,COL9A3
SCLC-P	Focal adhesion(K)	6	5.54e-07	ITGB5,ITGB4,COL2A1,CHAD,COL9A3,TLN2
SCLC-P	EGF receptor signaling pathway(P)	7	1.36e-06	SHC1,PIK3CG,ERBB3,ERBB2,PLCG2,GAB2,PRKCQ
SCLC-P	Fc gamma R-mediated phagocytosis(K)	7	1.75e-06	PIK3R1,INPP5D,PLCG2,PIP5K1B,GAB2,VAV1,HCK
SCLC-P	Notch signaling pathway(P)	3	2.53e-05	NOTCH2,JAG1,NOTCH1
SCLC-P	Hedgehog 'off' state(R)	5	2.69e-05	IFT172,GLI3,PSMB8,PSMA5,PSMA4
SCLC-P	BMP receptor signaling(N)	4	2.69e-05	SMAD1,CHRDL1,SOSTDC1,BMPR1B
SCLC-P	Axon guidance(K)	7	3.36e-05	PIK3R1,EFNA4,PLCG2,EPHB4,EPHB3,EFNA1,EFNA3
SCLC-P	PIP3 activates AKT signaling(R)	7	8.28e-05	PIK3R1,IL1RAP,ERBB3,ERBB2,PIP5K1B,VAV1,NRG4
SCLC-P	Ras signaling pathway(K)	7	8.44e-05	SHC1,PIK3R1,EFNA4,PLCG2,GAB2,EFNA1,EFNA3
SCLC-P	Pre-NOTCH Expression and Processing(R)	3	0.00015	NOTCH2,NOTCH1,FURIN
SCLC-P	Deubiquitination(R)	5	0.00027	SMAD1,ADRM1,PSMB8,PSMA5,PSMA4
SCLC-P	Signaling by NOTCH1(R)	3	0.000288	JAG1,NOTCH1,HDAC7
SCLC-P	C-MYB transcription factor network(N)	5	0.00031	CEBPA,MYC,MYB,SMARCA2,CDK6
SCLC-P	Hippo signaling pathway(K)	6	0.000352	MYC,TEAD2,TEAD3,TEAD4,WWTR1,AJUBA
SCLC-P	Signaling by NOTCH4(R)	3	0.000577	NOTCH2,JAG1,NOTCH1
SCLC-P	Regulation of Androgen receptor activity(N)	4	0.000652	CEBPA,SPDEF,SMARCA2,CARM1
SCLC-P	PI3K-Akt signaling pathway(K)	7	0.000665	PIK3R1,EFNA4,PIK3CG,ERBB3,ERBB2,EFNA1,EFNA3
SCLC-P	Activation of anterior HOX genes in hindbrain development during early embryogenesis(R)	4	0.00138	RARG,HOXC4,RARB,AJUBA
SCLC-P	E2F transcription factor network(N)	4	0.0014	CEBPA,MYC,E2F3,SMARCA2
SCLC-P	Validated targets of C-MYC transcriptional activation(N)	4	0.00147	MYC,E2F3,HMGA1,TAF4B
SCLC-P	Small cell lung cancer(K)	4	0.00277	MYC,E2F3,CDK6,RARB
SCLC-P	ESR-mediated signaling(R)	4	0.00297	MYC,MYB,RUNX1,CARM1
SCLC-P	Signaling pathways regulating pluripotency of stem cells(K)	4	0.00974	MYC,JARID2,KLF4,REST
