# Supplementary material for: Molecular Subtypes and Tumor Microenvironment Characteristics of Small-Cell Lung Cancer Associated with Platinum-Resistance
Source: Cancers (Basel). 2023 Jul 11;15(14):3568. doi: 10.3390/cancers15143568 (PMC10377352; doi:10.3390/cancers15143568)
Supplement: Supplementary file 1 [file cancers-15-03568-s001.zip › supp.tables3.xlsx]

## Sheet: Table.S3
Table S3. Signature genes for the five TME subclusters extracted from single-cell analysis.
gene	p_val_adj	cluster	CellType
SEC11C	0	0	Low-NE
NDUFS5	9.91793e-219	0	Low-NE
ADI1	5.42743e-194	0	Low-NE
H1F0	6.04243e-151	0	Low-NE
CD24	9.41776e-131	0	Low-NE
MT1G	1.37131e-100	0	Low-NE
HSP90AB1	7.72e-85	0	Low-NE
METTL1	2.78191e-69	0	Low-NE
PPP1R14B	1.10767e-58	0	Low-NE
HIST1H2AC	1.03778e-54	0	Low-NE
ASCL1	3.22619e-51	0	Low-NE
LAPTM4B	2.98628e-43	0	Low-NE
KRT8	3.70981e-40	0	Low-NE
KRT18	1.53607e-36	0	Low-NE
C1ORF122	6.41982e-35	0	Low-NE
MT1X	2.55119e-34	0	Low-NE
DTX3	1.69518e-33	0	Low-NE
KRT7	1.14146e-31	0	Low-NE
MEST	9.78927e-31	0	Low-NE
BEX2	1.30093e-30	0	Low-NE
TSPAN31	3.8506e-28	0	Low-NE
PFDN2	1.74839e-26	0	Low-NE
APEX1	1.78348e-23	0	Low-NE
PCSK1N	1.15791e-22	0	Low-NE
CHGB	8.99781e-22	0	Low-NE
IGFBP5	1.78919e-09	0	Low-NE
UBE2C	0	1	Myeloid
CENPF	0	1	Myeloid
CCNB1	0	1	Myeloid
CDC20	0	1	Myeloid
ARL6IP1	0	1	Myeloid
TOP2A	0	1	Myeloid
CDKN3	0	1	Myeloid
ASPM	0	1	Myeloid
PTTG1	0	1	Myeloid
CKS2	0	1	Myeloid
TPX2	0	1	Myeloid
KPNA2	0	1	Myeloid
UBE2S	0	1	Myeloid
CCNB2	0	1	Myeloid
CKS1B	0	1	Myeloid
MKI67	0	1	Myeloid
NUF2	0	1	Myeloid
PLK1	0	1	Myeloid
HMGB2	0	1	Myeloid
CENPE	0	1	Myeloid
HMMR	0	1	Myeloid
BIRC5	0	1	Myeloid
TUBB4B	0	1	Myeloid
DLGAP5	0	1	Myeloid
AURKA	0	1	Myeloid
TUBA1C	0	1	Myeloid
CDK1	0	1	Myeloid
NUSAP1	0	1	Myeloid
CKAP2	0	1	Myeloid
CENPA	0	1	Myeloid
CDCA8	0	1	Myeloid
SMC4	0	1	Myeloid
PRC1	0	1	Myeloid
KIF20B	0	1	Myeloid
TROAP	0	1	Myeloid
GTSE1	0	1	Myeloid
HMGB3	0	1	Myeloid
NEK2	0	1	Myeloid
KNSTRN	0	1	Myeloid
CDKN2D	0	1	Myeloid
RAD21	0	1	Myeloid
MAD2L1	0	1	Myeloid
HN1	0	1	Myeloid
CENPW	0	1	Myeloid
SGO2	0	1	Myeloid
CALM2	0	1	Myeloid
UBALD2	0	1	Myeloid
MZT1	0	1	Myeloid
NUCKS1	0	1	Myeloid
HIST1H4C	0	1	Myeloid
TUBA1B	0	1	Myeloid
NMU	0	1	Myeloid
STMN1	0	1	Myeloid
HP1BP3	0	1	Myeloid
PTMS	0	1	Myeloid
TUBA1A	0	1	Myeloid
HMGN2	0	1	Myeloid
H2AFZ	0	1	Myeloid
HMGB1	0	1	Myeloid
SOX4	0	1	Myeloid
DYNLL1	0	1	Myeloid
FAM64A	1.54095e-301	1	Myeloid
TUBB2B	1.55752e-301	1	Myeloid
NDC80	2.35212e-288	1	Myeloid
PBK	1.22465e-287	1	Myeloid
HNRNPA2B1	3.47856e-286	1	Myeloid
DEPDC1	2.01808e-277	1	Myeloid
ANP32E	5.31503e-273	1	Myeloid
ECT2	2.30308e-272	1	Myeloid
HES6	2.36445e-265	1	Myeloid
HSP90B1	3.29834e-262	1	Myeloid
TUBB	7.93498e-258	1	Myeloid
CDC25B	2.98058e-257	1	Myeloid
UBE2T	7.30356e-255	1	Myeloid
CEP55	4.38834e-254	1	Myeloid
KIF14	1.12573e-249	1	Myeloid
HNRNPA1	5.45931e-245	1	Myeloid
CCNA2	5.07343e-243	1	Myeloid
CDCA3	1.24591e-237	1	Myeloid
KIF2C	5.33581e-237	1	Myeloid
HIST1H1C	9.20203e-227	1	Myeloid
RACGAP1	6.96687e-225	1	Myeloid
PRR11	1.09109e-219	1	Myeloid
SMC2	2.8571e-216	1	Myeloid
DTYMK	1.69593e-214	1	Myeloid
SGO1	2.12994e-208	1	Myeloid
SFPQ	2.14553e-205	1	Myeloid
TTK	1.39115e-199	1	Myeloid
KIF23	5.21674e-193	1	Myeloid
FAM83D	3.43137e-190	1	Myeloid
MARCKS	3.75844e-188	1	Myeloid
BUB1	2.2021e-184	1	Myeloid
CKAP2L	6.16214e-184	1	Myeloid
AURKB	1.1749e-183	1	Myeloid
LSM5	6.63415e-182	1	Myeloid
KIF4A	1.90523e-179	1	Myeloid
HJURP	1.82421e-178	1	Myeloid
GPSM2	2.75693e-176	1	Myeloid
BUB3	3.83467e-176	1	Myeloid
HDGF	4.00537e-176	1	Myeloid
NCAPG	7.64381e-176	1	Myeloid
KIFC1	4.3548e-175	1	Myeloid
COX8A	8.10901e-172	1	Myeloid
G2E3	1.10755e-171	1	Myeloid
TACC3	3.06018e-168	1	Myeloid
RAN	3.26294e-168	1	Myeloid
SAPCD2	4.09214e-167	1	Myeloid
MIS18BP1	7.4688e-166	1	Myeloid
PSRC1	9.37213e-166	1	Myeloid
KIF5B	1.97184e-163	1	Myeloid
CKAP5	5.31066e-163	1	Myeloid
TUBB2A	5.72172e-156	1	Myeloid
CDCA2	2.1087e-155	1	Myeloid
MXD3	1.82162e-154	1	Myeloid
KIF22	4.56506e-153	1	Myeloid
KIF18A	6.10711e-152	1	Myeloid
LBR	4.51383e-151	1	Myeloid
RHEB	8.75507e-151	1	Myeloid
DCTN3	2.06044e-147	1	Myeloid
KIF11	3.63519e-146	1	Myeloid
EMC9	8.20393e-143	1	Myeloid
SKA2	1.93075e-142	1	Myeloid
RBMX	2.32429e-142	1	Myeloid
TMPO	3.00528e-139	1	Myeloid
H2AFX	1.23752e-137	1	Myeloid
DBF4	1.29333e-134	1	Myeloid
DDX39A	1.66678e-132	1	Myeloid
LGALS1	9.85877e-132	1	Myeloid
H2AFV	2.11168e-131	1	Myeloid
PARPBP	3.00768e-131	1	Myeloid
ARHGAP11A	3.3415e-131	1	Myeloid
CALM3	3.39239e-131	1	Myeloid
HMGN3	9.24171e-129	1	Myeloid
MZT2B	1.90787e-127	1	Myeloid
GAS2L3	6.83095e-124	1	Myeloid
CNIH4	2.40211e-122	1	Myeloid
GLRX5	3.61681e-117	1	Myeloid
ILF2	5.59116e-117	1	Myeloid
NCAPD2	2.02984e-114	1	Myeloid
IMMP1L	1.1531e-113	1	Myeloid
GOT1	1.11974e-112	1	Myeloid
KNL1	1.99585e-112	1	Myeloid
RP11-620J15.3	3.80168e-102	1	Myeloid
NDE1	1.33848e-100	1	Myeloid
SMS	1.36377e-100	1	Myeloid
MRPL51	5.46062e-100	1	Myeloid
SPAG5	3.06262e-98	1	Myeloid
ZNF706	1.2031e-97	1	Myeloid
PLCG2	2.0714e-91	1	Myeloid
CCDC88A	1.81758e-89	1	Myeloid
SPDL1	7.61474e-89	1	Myeloid
REEP4	4.13599e-88	1	Myeloid
CRNDE	6.45687e-87	1	Myeloid
FOXM1	1.03103e-86	1	Myeloid
KIAA1524	6.85207e-85	1	Myeloid
DCAF7	1.30026e-84	1	Myeloid
GGH	2.57934e-83	1	Myeloid
INCENP	2.19793e-81	1	Myeloid
CEP70	4.48178e-81	1	Myeloid
CIT	9.97437e-81	1	Myeloid
CCDC18	1.4561e-79	1	Myeloid
RANGAP1	9.03289e-79	1	Myeloid
TMSB15A	4.6498e-77	1	Myeloid
MIS18A	4.74629e-77	1	Myeloid
HYLS1	6.06936e-77	1	Myeloid
DEPDC1B	5.56404e-76	1	Myeloid
EXPH5	1.15896e-75	1	Myeloid
RTKN2	1.22176e-75	1	Myeloid
HMG20B	2.87855e-75	1	Myeloid
SCLT1	1.00704e-74	1	Myeloid
ID1	1.86266e-74	1	Myeloid
MORF4L2	4.12464e-72	1	Myeloid
PPP2R5C	6.10784e-71	1	Myeloid
BUB1B	6.5387e-71	1	Myeloid
ZWINT	3.89053e-69	1	Myeloid
CNTRL	7.62701e-69	1	Myeloid
LMNB1	8.1148e-69	1	Myeloid
ATF5	9.17392e-66	1	Myeloid
CCNF	2.56878e-65	1	Myeloid
CCNG2	9.07608e-65	1	Myeloid
ANLN	5.12741e-64	1	Myeloid
CCDC34	1.49953e-63	1	Myeloid
SPA17	9.42923e-63	1	Myeloid
CBX1	1.57789e-62	1	Myeloid
RNF5	1.473e-61	1	Myeloid
HAGH	1.49042e-61	1	Myeloid
LMO7	3.03461e-58	1	Myeloid
NUDCD2	1.15054e-57	1	Myeloid
SUN2	3.12715e-57	1	Myeloid
FBXO5	8.98797e-57	1	Myeloid
HIST1H2BH	2.64657e-56	1	Myeloid
NCAPH	1.61404e-55	1	Myeloid
MYEF2	1.18227e-54	1	Myeloid
GRK6	1.71196e-54	1	Myeloid
ILVBL	8.37314e-53	1	Myeloid
HSD17B11	9.44987e-53	1	Myeloid
TIMM10	1.02373e-52	1	Myeloid
MND1	6.62278e-52	1	Myeloid
RHNO1	8.02565e-52	1	Myeloid
CDKN2C	6.24946e-50	1	Myeloid
SEPHS1	1.16543e-48	1	Myeloid
METTL7A	7.65618e-48	1	Myeloid
SPC25	5.42201e-47	1	Myeloid
ESRP1	4.24707e-45	1	Myeloid
HIST1H4C	0	2	Myeloid
RRM2	0	2	Myeloid
HIST1H1C	0	2	Myeloid
KIAA0101	0	2	Myeloid
CLSPN	0	2	Myeloid
ATAD2	0	2	Myeloid
TYMS	0	2	Myeloid
DEK	0	2	Myeloid
TUBB	0	2	Myeloid
H2AFZ	0	2	Myeloid
HMGB1	0	2	Myeloid
HMGN2	0	2	Myeloid
TUBA1B	0	2	Myeloid
HMGB2	0	2	Myeloid
STMN1	0	2	Myeloid
PTMA	0	2	Myeloid
CDK4	0	2	Myeloid
PCNA	8.84821e-297	2	Myeloid
MYBL2	1.37186e-280	2	Myeloid
RRM1	1.84413e-279	2	Myeloid
ZWINT	1.41178e-276	2	Myeloid
ACYP1	6.44403e-276	2	Myeloid
UBE2T	2.46514e-269	2	Myeloid
ASF1B	5.25422e-265	2	Myeloid
RAD51AP1	9.9279e-241	2	Myeloid
SPC25	7.15575e-240	2	Myeloid
TMEM106C	2.93597e-237	2	Myeloid
DUT	4.92058e-237	2	Myeloid
HIST2H2AC	1.20092e-226	2	Myeloid
RNASEH2A	2.26826e-212	2	Myeloid
SIVA1	2.21868e-210	2	Myeloid
CKS1B	1.14725e-209	2	Myeloid
CDCA5	6.0283e-200	2	Myeloid
RANBP1	2.00842e-185	2	Myeloid
CENPU	1.19875e-183	2	Myeloid
TOP2A	1.86872e-183	2	Myeloid
YBX1	3.25399e-183	2	Myeloid
NUSAP1	1.14881e-181	2	Myeloid
PSIP1	3.94731e-181	2	Myeloid
FEN1	5.36329e-177	2	Myeloid
MKI67	1.71874e-169	2	Myeloid
SMC2	2.30767e-168	2	Myeloid
CDK1	5.60796e-166	2	Myeloid
DHFR	5.43754e-163	2	Myeloid
FAM111B	6.48869e-162	2	Myeloid
SMC4	1.4168e-158	2	Myeloid
ANP32B	2.71731e-157	2	Myeloid
USP1	6.24609e-156	2	Myeloid
H2AFV	1.64383e-153	2	Myeloid
CENPM	8.07008e-153	2	Myeloid
PKMYT1	3.53178e-152	2	Myeloid
PLP2	4.70906e-151	2	Myeloid
H2AFX	4.9382e-149	2	Myeloid
HMGN1	5.98552e-147	2	Myeloid
SAC3D1	1.71736e-145	2	Myeloid
CENPW	7.18489e-144	2	Myeloid
CCDC34	5.42177e-143	2	Myeloid
ESCO2	4.7808e-142	2	Myeloid
SMC3	1.57279e-139	2	Myeloid
TK1	6.00784e-139	2	Myeloid
CDCA4	8.73078e-139	2	Myeloid
DNAJC9	2.60093e-138	2	Myeloid
TMPO	1.09695e-137	2	Myeloid
CENPK	4.17228e-133	2	Myeloid
BTG3	1.87521e-132	2	Myeloid
FBXO5	1.15738e-129	2	Myeloid
CARHSP1	9.13885e-127	2	Myeloid
TUBG1	2.55405e-122	2	Myeloid
FANCI	4.95877e-121	2	Myeloid
FAM111A	9.56111e-121	2	Myeloid
NDC80	4.3708e-120	2	Myeloid
RHEB	1.07111e-119	2	Myeloid
HELLS	8.33281e-114	2	Myeloid
DNMT1	1.72817e-113	2	Myeloid
MELK	1.64934e-112	2	Myeloid
TCF19	2.35678e-112	2	Myeloid
RFC4	2.44098e-112	2	Myeloid
MTHFD2	6.82906e-110	2	Myeloid
CDC45	2.88508e-108	2	Myeloid
GGH	3.67035e-105	2	Myeloid
MAD2L1	8.38268e-105	2	Myeloid
NCAPD3	4.28589e-104	2	Myeloid
SMC1A	5.40887e-104	2	Myeloid
EZH2	1.69574e-100	2	Myeloid
GMNN	7.31955e-100	2	Myeloid
RIPPLY3	2.41008e-99	2	Myeloid
MCM7	5.65933e-99	2	Myeloid
WDR34	3.3271e-98	2	Myeloid
LIG1	1.60676e-96	2	Myeloid
DSCC1	5.18019e-96	2	Myeloid
ORC6	7.74054e-96	2	Myeloid
NASP	2.02306e-95	2	Myeloid
HSPB11	7.07327e-95	2	Myeloid
RPA3	5.83626e-92	2	Myeloid
SAE1	6.75186e-92	2	Myeloid
PBK	6.56629e-88	2	Myeloid
CCNE2	5.39093e-87	2	Myeloid
CENPH	2.45319e-84	2	Myeloid
SNRPB	9.3635e-84	2	Myeloid
MAD2L2	9.63432e-84	2	Myeloid
MND1	1.74613e-83	2	Myeloid
MNS1	2.57798e-81	2	Myeloid
MCM10	7.26086e-81	2	Myeloid
PAFAH1B3	7.8473e-81	2	Myeloid
KIFC1	1.20797e-79	2	Myeloid
LSM4	2.15139e-79	2	Myeloid
NUCB2	9.65494e-79	2	Myeloid
H1FX	9.69696e-79	2	Myeloid
CKB	1.60342e-78	2	Myeloid
NCAPG2	4.84844e-78	2	Myeloid
IDH2	4.81574e-77	2	Myeloid
KIF22	7.2688e-77	2	Myeloid
C21ORF58	1.46325e-74	2	Myeloid
BARD1	1.86018e-74	2	Myeloid
AURKB	1.98571e-74	2	Myeloid
C1QL1	2.5034e-73	2	Myeloid
NAP1L1	6.67994e-72	2	Myeloid
SPC24	7.62743e-72	2	Myeloid
DTYMK	2.28879e-71	2	Myeloid
SUPT16H	2.85901e-71	2	Myeloid
TPX2	6.31908e-71	2	Myeloid
BIRC5	1.04045e-70	2	Myeloid
DIAPH3	2.59095e-70	2	Myeloid
RBBP7	3.22988e-70	2	Myeloid
ATAD5	6.12217e-70	2	Myeloid
SLC25A5	2.57929e-69	2	Myeloid
PRC1	2.79718e-69	2	Myeloid
NCAPG	1.04586e-68	2	Myeloid
RAD51C	1.92668e-67	2	Myeloid
ARG2	8.0946e-67	2	Myeloid
SKA1	2.15457e-64	2	Myeloid
CCP110	1.51788e-63	2	Myeloid
PA2G4	5.38922e-63	2	Myeloid
CDT1	3.58291e-62	2	Myeloid
BRCA1	5.53234e-62	2	Myeloid
GTSE1	6.97157e-62	2	Myeloid
ZNF367	9.60722e-62	2	Myeloid
GNG4	1.32988e-61	2	Myeloid
SAMD1	1.4636e-61	2	Myeloid
TMSB15A	2.01515e-61	2	Myeloid
HIST1H2BH	5.24515e-61	2	Myeloid
LRR1	6.66004e-61	2	Myeloid
PSMC3IP	1.2232e-59	2	Myeloid
MZT2A	1.80654e-59	2	Myeloid
HAUS1	1.81233e-58	2	Myeloid
MXD3	3.88448e-58	2	Myeloid
PSMC3	1.948e-57	2	Myeloid
PARP2	2.07481e-57	2	Myeloid
FOXM1	4.53806e-57	2	Myeloid
DONSON	5.88569e-57	2	Myeloid
NCAPH2	1.21438e-56	2	Myeloid
C19ORF48	2.41907e-56	2	Myeloid
VRK1	4.37545e-56	2	Myeloid
HIST1H1E	2.24373e-55	2	Myeloid
ASRGL1	4.46763e-55	2	Myeloid
RALY	8.10513e-55	2	Myeloid
CDC6	3.1635e-54	2	Myeloid
SRSF10	4.76953e-54	2	Myeloid
MASTL	4.8925e-54	2	Myeloid
STRA13	7.12223e-54	2	Myeloid
MIS18BP1	7.8625e-54	2	Myeloid
HNRNPAB	9.08732e-54	2	Myeloid
CKAP2L	7.6791e-53	2	Myeloid
DSN1	1.31464e-52	2	Myeloid
KIF11	1.44524e-52	2	Myeloid
KPNB1	5.68265e-52	2	Myeloid
GGCT	2.09178e-51	2	Myeloid
ACAT2	1.47086e-50	2	Myeloid
KIF15	4.57888e-50	2	Myeloid
SNRPG	5.86871e-50	2	Myeloid
RFC2	6.32138e-50	2	Myeloid
HIRIP3	2.61244e-49	2	Myeloid
CDKN2C	2.61932e-49	2	Myeloid
RFC5	2.89619e-49	2	Myeloid
PRTFDC1	4.47996e-49	2	Myeloid
LSM3	1.27805e-47	2	Myeloid
RFC3	1.31094e-47	2	Myeloid
SKA3	1.53656e-47	2	Myeloid
DTL	2.87029e-47	2	Myeloid
EBP	3.35099e-47	2	Myeloid
SLBP	4.87392e-47	2	Myeloid
RTN3	1.55359e-46	2	Myeloid
LMNB2	1.86372e-46	2	Myeloid
CMC2	2.14472e-46	2	Myeloid
MPC2	1.11914e-45	2	Myeloid
NUDT1	1.97308e-45	2	Myeloid
CEP295	4.56473e-45	2	Myeloid
CEP57	9.639e-45	2	Myeloid
SYNE2	3.19393e-44	2	Myeloid
CHEK1	5.53084e-44	2	Myeloid
SSRP1	8.47562e-44	2	Myeloid
KNL1	1.54225e-43	2	Myeloid
CDKN2D	1.71822e-43	2	Myeloid
HJURP	1.87699e-43	2	Myeloid
E2F1	2.86917e-43	2	Myeloid
C14ORF80	3.38768e-42	2	Myeloid
DCK	7.35361e-42	2	Myeloid
DEPDC1B	7.63763e-42	2	Myeloid
TEX30	5.71519e-41	2	Myeloid
CENPN	6.15852e-41	2	Myeloid
POLD3	8.66362e-41	2	Myeloid
RBBP8	3.56623e-40	2	Myeloid
ANP32E	9.23447e-40	2	Myeloid
ALYREF	8.52225e-39	2	Myeloid
DDX39A	1.89989e-37	2	Myeloid
BUB3	2.46547e-37	2	Myeloid
SMCHD1	3.79562e-37	2	Myeloid
MIS18A	5.31358e-37	2	Myeloid
TTF2	1.00777e-36	2	Myeloid
PMAIP1	1.2166e-36	2	Myeloid
MCM3	1.84324e-36	2	Myeloid
RTKN2	2.86098e-36	2	Myeloid
NFATC2IP	5.36148e-36	2	Myeloid
UBR7	1.90749e-35	2	Myeloid
PIN1	2.97299e-35	2	Myeloid
MCM4	1.06995e-34	2	Myeloid
CHAF1A	2.10177e-34	2	Myeloid
NRM	2.80376e-34	2	Myeloid
NUF2	3.98935e-34	2	Myeloid
WHSC1	4.36888e-34	2	Myeloid
TFDP1	5.7822e-34	2	Myeloid
PKIB	1.12825e-33	2	Myeloid
CDKN3	1.9052e-33	2	Myeloid
IPO9	5.02852e-33	2	Myeloid
HAT1	3.91162e-32	2	Myeloid
TOPBP1	2.79713e-31	2	Myeloid
ENO2	4.9855e-31	2	Myeloid
MCUB	1.23466e-30	2	Myeloid
BLOC1S5	3.55053e-30	2	Myeloid
CDCA7L	6.12124e-30	2	Myeloid
LMNB1	2.52853e-29	2	Myeloid
RPA2	6.76373e-29	2	Myeloid
CDCA3	5.07418e-28	2	Myeloid
CCNA2	6.26842e-25	2	Myeloid
CD74	0	3	T
HLA-DPB1	0	3	T
FTL	0	3	T
S100A4	0	3	T
TYMP	0	3	T
PTPRC	0	3	T
CTSB	0	3	T
PSAP	0	3	T
VIM	0	3	T
CST3	0	3	T
S100A11	0	3	T
CYBA	0	3	T
NEAT1	0	3	T
B2M	0	3	T
FTH1	0	3	T
HLA-B	0	3	T
TMSB4X	0	3	T
SAT1	1.95088e-290	3	T
HLA-C	4.71902e-268	3	T
GPX1	2.76761e-259	3	T
CTSD	1.25899e-256	3	T
CD44	8.14727e-216	3	T
SH3BGRL3	2.16246e-177	3	T
DUSP2	4.91619e-170	3	T
HLA-A	2.994e-168	3	T
S100A6	7.90397e-166	3	T
PLIN2	4.91656e-163	3	T
CPVL	5.89386e-160	3	T
GRN	3.15625e-157	3	T
RNASET2	8.19743e-156	3	T
NFKBIA	2.56159e-150	3	T
CTSZ	1.33954e-145	3	T
SOD2	2.84721e-145	3	T
CORO1A	4.26549e-140	3	T
DUSP1	2.17023e-134	3	T
ZNF331	2.1964e-132	3	T
LIPA	3.06504e-123	3	T
FAM26F	3.05864e-118	3	T
ARPC1B	2.4623e-113	3	T
COTL1	1.31584e-112	3	T
NAMPT	1.29458e-108	3	T
CTSL	3.56337e-106	3	T
CEBPB	7.43834e-103	3	T
CTSC	1.90055e-101	3	T
RGS2	8.65879e-100	3	T
EMP3	2.02366e-98	3	T
CXCR4	5.45081e-97	3	T
LGALS1	1.20122e-91	3	T
CFD	3.7673e-90	3	T
METRNL	4.24015e-84	3	T
FCGRT	8.88555e-82	3	T
CD83	1.87969e-79	3	T
CAPG	8.90792e-79	3	T
MAFB	2.9638e-76	3	T
VAMP8	3.68597e-75	3	T
ASAH1	1.41046e-71	3	T
TSC22D3	1.61619e-70	3	T
GK	2.41278e-70	3	T
ZEB2	3.65412e-70	3	T
TIMP1	7.02909e-70	3	T
NR4A2	2.2997e-68	3	T
LITAF	3.21293e-68	3	T
SAMHD1	1.54201e-67	3	T
JUNB	1.81562e-62	3	T
REL	9.79783e-62	3	T
LGALS3	4.53421e-61	3	T
HLA-E	6.96596e-60	3	T
MCL1	1.64843e-58	3	T
NPC2	8.85158e-58	3	T
GLUL	7.3792e-57	3	T
PYCARD	2.01817e-56	3	T
PHACTR1	6.77043e-55	3	T
ARHGAP18	2.26839e-54	3	T
S100A10	2.75791e-54	3	T
NABP1	4.00117e-54	3	T
TNFAIP2	2.57496e-52	3	T
EFHD2	7.97375e-51	3	T
TPP1	1.16607e-49	3	T
BTG1	1.18615e-49	3	T
FOSB	2.76777e-48	3	T
SERF2	8.26598e-48	3	T
ACTB	3.33982e-47	3	T
ATP1B3	1.13454e-46	3	T
IER3	5.99045e-46	3	T
ZFP36	7.74629e-46	3	T
TSPO	1.17788e-45	3	T
TMEM176B	9.84456e-44	3	T
CXCL16	1.61633e-43	3	T
SERPINB1	3.37355e-42	3	T
HBEGF	6.84646e-41	3	T
ARRB2	8.46727e-41	3	T
OAZ1	1.13436e-40	3	T
MGAT1	7.51946e-39	3	T
RGCC	8.66798e-39	3	T
KCTD12	1.73452e-38	3	T
CEBPD	2.65537e-36	3	T
BRI3	7.92449e-36	3	T
KLF4	9.37184e-36	3	T
SNX10	1.30002e-35	3	T
GNAI2	5.21238e-35	3	T
PPT1	3.46751e-34	3	T
MPP1	1.51833e-33	3	T
ZFP36L2	6.006e-33	3	T
SLC16A3	1.28132e-32	3	T
CREM	2.72281e-32	3	T
RNF130	7.52205e-32	3	T
LGMN	2.21369e-31	3	T
SH3BGRL	2.98986e-31	3	T
FXYD5	1.20152e-30	3	T
TKT	2.4218e-30	3	T
UCP2	3.5528e-30	3	T
CTSA	1.21891e-29	3	T
TCIRG1	1.7498e-29	3	T
RNF149	1.03369e-28	3	T
PPIF	2.51977e-28	3	T
TMEM176A	4.40141e-28	3	T
IFNGR1	5.18351e-28	3	T
RGS19	7.42636e-28	3	T
FOSL2	1.15023e-27	3	T
RHOG	1.39922e-27	3	T
GLRX	2.33478e-27	3	T
HERPUD1	3.36314e-27	3	T
OTUD1	6.2257e-27	3	T
KIAA0930	1.59987e-26	3	T
PTPN6	1.05477e-25	3	T
AP1S2	1.22121e-25	3	T
MFSD1	9.79902e-25	3	T
PDE4B	1.88337e-24	3	T
IL13RA1	3.00019e-24	3	T
HLA-F	4.06454e-24	3	T
CREG1	6.47398e-24	3	T
GSTO1	1.229e-23	3	T
SYNGR2	3.74948e-23	3	T
ALDH2	7.91002e-23	3	T
ISG20	1.59576e-22	3	T
PHLDA1	1.77047e-22	3	T
GRINA	2.99097e-22	3	T
ARPC2	8.05914e-22	3	T
STK17B	8.55307e-22	3	T
PRELID1	1.04529e-21	3	T
IL10RB	2.0417e-21	3	T
NAIP	2.11626e-21	3	T
SYK	2.37285e-21	3	T
GPCPD1	3.27666e-21	3	T
CSTB	3.83825e-21	3	T
ATP6V1F	2.68695e-20	3	T
PFN1	3.39077e-20	3	T
ARPC3	4.67975e-20	3	T
ATP6V0B	1.34672e-19	3	T
RASGEF1B	1.64842e-19	3	T
SMAP2	4.98471e-19	3	T
PNRC1	5.39344e-19	3	T
NINJ1	8.29036e-19	3	T
GRB2	1.2268e-18	3	T
SDCBP	1.24984e-18	3	T
ATP2B1	1.28695e-18	3	T
LAP3	1.82593e-18	3	T
CELF2	3.95658e-18	3	T
KLF6	6.67554e-18	3	T
BTG2	1.0618e-17	3	T
FAM49B	1.14769e-17	3	T
ATP6V0D1	1.83022e-17	3	T
SKAP2	2.29234e-17	3	T
CIB1	3.17997e-17	3	T
SMCO4	1.18739e-16	3	T
STXBP2	2.98137e-16	3	T
FNBP1	3.55453e-16	3	T
M6PR	5.79629e-16	3	T
SERP1	8.31083e-16	3	T
H2AFY	3.69974e-15	3	T
CMTM6	4.11771e-15	3	T
CD81	4.14484e-15	3	T
MIR24-2	4.58255e-15	3	T
BLVRB	6.44762e-15	3	T
KDM6B	1.51393e-14	3	T
CNPY3	1.66615e-14	3	T
ARPC5	2.22961e-14	3	T
CD63	2.56685e-14	3	T
ANXA5	5.07505e-14	3	T
VASP	1.04159e-13	3	T
CHMP1B	2.85486e-13	3	T
IFNGR2	3.21175e-13	3	T
ANXA1	3.47255e-13	3	T
LIMS1	3.92732e-13	3	T
IRF1	1.0035e-12	3	T
GSTK1	1.21173e-12	3	T
ACTR2	2.37716e-12	3	T
QKI	2.51234e-12	3	T
MSN	4.67311e-12	3	T
ZFP36L1	1.32096e-11	3	T
CHCHD10	3.80126e-11	3	T
ID2	3.95014e-11	3	T
IQGAP1	5.3356e-11	3	T
HIF1A	5.41781e-11	3	T
RBM47	6.24665e-11	3	T
NFKBIZ	6.58739e-11	3	T
LAMTOR1	3.04351e-10	3	T
NR4A1	3.40075e-10	3	T
ATP6V0E1	9.10535e-10	3	T
GADD45B	1.32666e-07	3	T
KLF2	1.27474e-05	3	T
CDK4	0	4	Low-NE
FAM111B	1.18584e-132	4	Low-NE
CCNE2	1.22545e-128	4	Low-NE
PCNA	5.12604e-119	4	Low-NE
SLBP	1.31388e-106	4	Low-NE
MCM3	1.20258e-82	4	Low-NE
E2F1	5.60654e-72	4	Low-NE
DUT	2.10177e-71	4	Low-NE
CLSPN	1.51525e-65	4	Low-NE
STRA13	1.95788e-64	4	Low-NE
HELLS	3.85148e-62	4	Low-NE
GINS2	3.28402e-59	4	Low-NE
MCM7	8.47118e-58	4	Low-NE
MCM6	1.28297e-43	4	Low-NE
RPA2	4.65199e-42	4	Low-NE
DEK	7.51898e-42	4	Low-NE
MCM5	1.04459e-39	4	Low-NE
TYMS	2.03206e-39	4	Low-NE
CXCR4	1.59548e-38	4	Low-NE
NASP	3.41392e-38	4	Low-NE
MCM4	7.52832e-38	4	Low-NE
MSH6	2.23813e-36	4	Low-NE
RBBP4	8.52349e-34	4	Low-NE
CARHSP1	2.82193e-32	4	Low-NE
PAQR4	7.63914e-31	4	Low-NE
CDC6	1.50614e-30	4	Low-NE
SFN	3.22175e-30	4	Low-NE
UNG	3.48242e-30	4	Low-NE
RFC2	1.06478e-29	4	Low-NE
CHAF1A	1.7985e-27	4	Low-NE
HSPB11	2.33749e-27	4	Low-NE
RNASEH2A	2.36163e-25	4	Low-NE
FEN1	7.28545e-25	4	Low-NE
TMEM106C	8.69056e-25	4	Low-NE
SIVA1	5.03594e-24	4	Low-NE
ARL6IP6	2.55453e-23	4	Low-NE
IDI1	4.44128e-23	4	Low-NE
ATAD2	2.81458e-21	4	Low-NE
RIF1	5.46729e-21	4	Low-NE
DCTPP1	4.07981e-20	4	Low-NE
RFC4	1.57141e-19	4	Low-NE
MSH2	3.65662e-19	4	Low-NE
BTG3	6.84296e-19	4	Low-NE
TPM2	0	5	Endothelial
VIM	0	5	Endothelial
CALD1	0	5	Endothelial
LGALS1	0	5	Endothelial
TIMP1	0	5	Endothelial
RAMP2	0	5	Endothelial
CRIP2	0	5	Endothelial
ITGB1	0	5	Endothelial
S100A6	0	5	Endothelial
IGFBP5	0	5	Endothelial
VWA1	0	5	Endothelial
EPAS1	0	5	Endothelial
IFITM2	0	5	Endothelial
CD59	0	5	Endothelial
HSPB1	0	5	Endothelial
ANXA2	0	5	Endothelial
S100A11	0	5	Endothelial
CD63	0	5	Endothelial
IFITM3	0	5	Endothelial
IFI27	0	5	Endothelial
B2M	0	5	Endothelial
TMSB4X	0	5	Endothelial
TPT1	2.28544e-303	5	Endothelial
S100A4	2.37207e-282	5	Endothelial
RHOC	9.06206e-257	5	Endothelial
GSN	1.08406e-249	5	Endothelial
ID3	1.36687e-242	5	Endothelial
FKBP1A	1.16728e-238	5	Endothelial
YBX3	4.21078e-236	5	Endothelial
ITM2B	4.79291e-234	5	Endothelial
INSR	2.28692e-233	5	Endothelial
TMSB10	1.06646e-228	5	Endothelial
MYL6	5.58338e-228	5	Endothelial
TPM1	8.81215e-225	5	Endothelial
SLC9A3R2	1.54797e-218	5	Endothelial
LINC00152	2.15176e-217	5	Endothelial
ETS1	2.82133e-212	5	Endothelial
SERF2	4.63124e-210	5	Endothelial
BCAM	6.01453e-209	5	Endothelial
UACA	6.78256e-207	5	Endothelial
SERPINH1	1.09654e-201	5	Endothelial
SOCS3	1.7305e-194	5	Endothelial
HLA-A	5.01108e-194	5	Endothelial
MYL12A	4.01755e-193	5	Endothelial
ADIRF	4.87642e-192	5	Endothelial
SELM	2.59379e-190	5	Endothelial
HYAL2	4.21384e-190	5	Endothelial
FXYD5	1.46084e-184	5	Endothelial
MTRNR2L8	9.04639e-179	5	Endothelial
HES1	4.91192e-174	5	Endothelial
PLPP1	1.50483e-173	5	Endothelial
HLA-B	1.1751e-172	5	Endothelial
LHFP	6.12168e-170	5	Endothelial
ARHGAP29	4.12177e-169	5	Endothelial
PDLIM1	4.58535e-164	5	Endothelial
TPM4	1.70794e-161	5	Endothelial
CD151	2.2803e-161	5	Endothelial
PMEPA1	7.23259e-159	5	Endothelial
PDLIM3	2.69311e-158	5	Endothelial
NDUFA4L2	1.46889e-152	5	Endothelial
MIR4435-2HG	3.13237e-152	5	Endothelial
C10ORF10	3.15347e-150	5	Endothelial
CALM1	2.83021e-148	5	Endothelial
SAT1	9.91025e-146	5	Endothelial
RGCC	2.19249e-143	5	Endothelial
CTSL	2.07201e-142	5	Endothelial
SH3BGRL3	4.36722e-142	5	Endothelial
APP	3.57565e-140	5	Endothelial
FLNA	2.29403e-138	5	Endothelial
NRN1	6.37165e-137	5	Endothelial
NPDC1	6.13886e-130	5	Endothelial
SPRY1	1.13682e-129	5	Endothelial
LAMA4	8.55634e-127	5	Endothelial
ARPC1B	3.16423e-123	5	Endothelial
S100A13	8.37533e-122	5	Endothelial
MYH9	1.06236e-117	5	Endothelial
IL6ST	2.125e-117	5	Endothelial
CST3	1.16424e-115	5	Endothelial
KLF2	4.58195e-115	5	Endothelial
CTHRC1	5.62712e-115	5	Endothelial
SERPINB6	1.03845e-113	5	Endothelial
MEF2C	2.05618e-113	5	Endothelial
ZFP36	1.28705e-110	5	Endothelial
LMNA	2.96712e-109	5	Endothelial
RGS16	3.61712e-109	5	Endothelial
JAG1	3.4909e-108	5	Endothelial
FERMT2	1.11365e-103	5	Endothelial
CD99	2.04511e-103	5	Endothelial
ZEB2	5.51635e-102	5	Endothelial
PLXND1	8.02605e-102	5	Endothelial
MXRA7	2.25446e-101	5	Endothelial
TMEM255B	3.16886e-101	5	Endothelial
HES4	4.94342e-99	5	Endothelial
CSRP2	3.97757e-98	5	Endothelial
CSRP1	4.22949e-97	5	Endothelial
CD81	3.2168e-95	5	Endothelial
NR2F2	2.11927e-94	5	Endothelial
MYL12B	4.29037e-94	5	Endothelial
PPFIBP1	9.86133e-94	5	Endothelial
CNN3	3.54495e-92	5	Endothelial
DUSP6	5.82743e-92	5	Endothelial
PTP4A3	1.03078e-89	5	Endothelial
ACTN1	5.6935e-89	5	Endothelial
C2CD4B	1.1595e-88	5	Endothelial
ECE1	1.14592e-86	5	Endothelial
S100A10	1.23173e-85	5	Endothelial
FAM114A1	2.37588e-85	5	Endothelial
EID1	2.52437e-85	5	Endothelial
CCDC85B	6.42407e-85	5	Endothelial
EMP3	1.11978e-83	5	Endothelial
CYB5R3	3.07549e-83	5	Endothelial
PHLDA1	5.72543e-83	5	Endothelial
MYO1C	6.2534e-83	5	Endothelial
PRCP	8.38985e-83	5	Endothelial
LGALS3	5.85935e-82	5	Endothelial
RABAC1	7.74814e-82	5	Endothelial
SEPW1	8.23727e-81	5	Endothelial
AKT3	2.5934e-80	5	Endothelial
ID1	8.72958e-80	5	Endothelial
TAX1BP3	3.07847e-78	5	Endothelial
EFNB2	1.06083e-77	5	Endothelial
LMO2	1.02513e-76	5	Endothelial
ARID5B	7.0655e-76	5	Endothelial
PDLIM5	1.31795e-74	5	Endothelial
PFN1	2.74992e-74	5	Endothelial
CCND1	2.22639e-73	5	Endothelial
METRN	4.88348e-72	5	Endothelial
NECTIN2	1.03477e-70	5	Endothelial
LAMC1	1.18317e-69	5	Endothelial
ANXA5	1.33026e-69	5	Endothelial
LMCD1	2.01661e-69	5	Endothelial
GAS6	2.98367e-69	5	Endothelial
PHACTR2	1.10478e-68	5	Endothelial
PLS3	1.35734e-67	5	Endothelial
GNAI2	4.5657e-67	5	Endothelial
MSN	5.49904e-67	5	Endothelial
TCF4	1.75581e-66	5	Endothelial
SDC2	5.78124e-66	5	Endothelial
HLA-E	3.20077e-65	5	Endothelial
TUBB6	3.92995e-65	5	Endothelial
ATOX1	2.62582e-63	5	Endothelial
TRIOBP	3.32136e-63	5	Endothelial
MACF1	1.94362e-60	5	Endothelial
MTRNR2L12	2.81582e-60	5	Endothelial
TNFRSF12A	1.76483e-59	5	Endothelial
CTSZ	3.11736e-59	5	Endothelial
OST4	3.21156e-58	5	Endothelial
RAI14	5.28484e-58	5	Endothelial
TSC22D3	2.43185e-57	5	Endothelial
DSTN	7.29554e-56	5	Endothelial
NFIA	1.10512e-55	5	Endothelial
ACKR3	2.19051e-55	5	Endothelial
LBH	1.33831e-54	5	Endothelial
ADAM15	3.535e-53	5	Endothelial
MIR24-2	4.84285e-53	5	Endothelial
CALU	1.82801e-52	5	Endothelial
GRN	4.03507e-52	5	Endothelial
CD9	4.73207e-52	5	Endothelial
ITGAV	1.50624e-51	5	Endothelial
SPTBN1	3.12382e-51	5	Endothelial
VCL	6.98221e-50	5	Endothelial
NEDD9	1.71921e-49	5	Endothelial
TP53I11	3.26981e-49	5	Endothelial
KANK2	4.46444e-49	5	Endothelial
RAB13	1.45455e-48	5	Endothelial
GUK1	3.04515e-48	5	Endothelial
PDLIM7	9.40868e-48	5	Endothelial
SH3GLB1	1.92551e-47	5	Endothelial
JAG2	1.96673e-47	5	Endothelial
RPS27L	7.16053e-47	5	Endothelial
SHC1	2.61865e-46	5	Endothelial
CEBPD	2.85943e-46	5	Endothelial
NEAT1	7.07375e-46	5	Endothelial
MPRIP	9.68947e-46	5	Endothelial
CYBA	6.19359e-45	5	Endothelial
NUPR1	1.39017e-43	5	Endothelial
LEPROT	2.41368e-43	5	Endothelial
PEA15	9.49118e-43	5	Endothelial
RBP1	1.31129e-42	5	Endothelial
JAM3	3.05695e-42	5	Endothelial
SRP14	2.45183e-41	5	Endothelial
CLIC4	3.32815e-41	5	Endothelial
ACTN4	8.33745e-41	5	Endothelial
P4HA2	9.21786e-41	5	Endothelial
ITGA6	4.22166e-40	5	Endothelial
P4HB	4.31201e-40	5	Endothelial
SH3BP5	4.99324e-40	5	Endothelial
PPIB	1.19042e-39	5	Endothelial
DUSP1	1.47053e-39	5	Endothelial
EMP2	2.20361e-39	5	Endothelial
STC1	2.23325e-39	5	Endothelial
FJX1	2.84814e-39	5	Endothelial
MTUS1	3.77973e-39	5	Endothelial
PKIG	9.70704e-39	5	Endothelial
SHC2	1.00101e-38	5	Endothelial
TIMP2	4.87146e-38	5	Endothelial
LAPTM4A	9.18876e-38	5	Endothelial
EHD4	1.08124e-37	5	Endothelial
SORBS3	3.74601e-37	5	Endothelial
FKBP9	3.8785e-37	5	Endothelial
BST2	4.83576e-37	5	Endothelial
RRBP1	6.78142e-37	5	Endothelial
MAP4	2.01118e-36	5	Endothelial
CPNE2	3.59343e-36	5	Endothelial
ATP6V0E1	7.11884e-36	5	Endothelial
CAST	1.79263e-35	5	Endothelial
WLS	4.47318e-35	5	Endothelial
AKAP13	4.86418e-35	5	Endothelial
BMX	2.50847e-34	5	Endothelial
MGST2	3.51333e-34	5	Endothelial
SLC44A2	3.51789e-34	5	Endothelial
CLTB	3.55692e-34	5	Endothelial
CRTAP	1.17391e-33	5	Endothelial
BMPR2	2.08611e-33	5	Endothelial
H2AFJ	2.41305e-33	5	Endothelial
PLOD1	5.96125e-33	5	Endothelial
BACE2	1.97291e-32	5	Endothelial
PLEC	3.49572e-32	5	Endothelial
SEC14L1	5.99376e-32	5	Endothelial
KIAA0355	1.24336e-31	5	Endothelial
ANXA11	2.41098e-31	5	Endothelial
REEP3	3.59051e-31	5	Endothelial
LIMS1	7.24922e-31	5	Endothelial
AGRN	1.36031e-30	5	Endothelial
PNP	1.42786e-30	5	Endothelial
TSPAN5	2.10521e-30	5	Endothelial
CCDC50	4.72276e-30	5	Endothelial
BCAR1	6.37348e-30	5	Endothelial
PON2	9.49912e-30	5	Endothelial
MICAL2	1.50432e-29	5	Endothelial
CAMK2N1	1.71566e-29	5	Endothelial
LPP	8.32499e-29	5	Endothelial
HEY1	8.371e-29	5	Endothelial
C4ORF32	1.20038e-28	5	Endothelial
UBE2J1	1.53394e-28	5	Endothelial
LUZP1	2.6911e-28	5	Endothelial
CTSB	3.05126e-28	5	Endothelial
POMP	5.39411e-28	5	Endothelial
IKBIP	2.18632e-27	5	Endothelial
HDAC7	4.19176e-27	5	Endothelial
MYO10	4.43467e-27	5	Endothelial
PTTG1IP	8.70356e-27	5	Endothelial
SH3BGRL	1.62019e-26	5	Endothelial
FOXP1	1.82721e-26	5	Endothelial
POLR2L	2.12342e-26	5	Endothelial
JAK1	3.52201e-26	5	Endothelial
FEZ2	4.48666e-26	5	Endothelial
TSPAN15	5.30652e-26	5	Endothelial
TNIP2	5.89546e-26	5	Endothelial
NUCB1	1.18598e-25	5	Endothelial
FLNB	1.19023e-25	5	Endothelial
EPS8	2.40667e-25	5	Endothelial
SWAP70	3.29338e-25	5	Endothelial
ZFP36L1	6.51854e-25	5	Endothelial
ABHD17A	6.9918e-25	5	Endothelial
TLN1	1.19149e-24	5	Endothelial
TSPAN4	2.32484e-24	5	Endothelial
INAFM1	2.90866e-24	5	Endothelial
CCPG1	2.93065e-24	5	Endothelial
DNAJB4	2.98434e-24	5	Endothelial
MYADM	3.79744e-24	5	Endothelial
MAGI1	4.96126e-24	5	Endothelial
WARS	1.17449e-23	5	Endothelial
SNRK	1.52344e-23	5	Endothelial
EFNA1	2.68996e-23	5	Endothelial
RSU1	3.08733e-23	5	Endothelial
ARHGDIA	3.78155e-23	5	Endothelial
ZYX	5.39454e-23	5	Endothelial
ILK	6.78e-23	5	Endothelial
SEC23A	7.28691e-23	5	Endothelial
NREP	9.89629e-23	5	Endothelial
RBMS1	1.09402e-22	5	Endothelial
FBLIM1	1.34985e-22	5	Endothelial
TJP1	1.58488e-22	5	Endothelial
BAG3	2.5135e-22	5	Endothelial
PARVA	1.30837e-21	5	Endothelial
PTK2	1.60829e-21	5	Endothelial
FAM213A	7.89375e-21	5	Endothelial
C4ORF3	1.558e-20	5	Endothelial
C4ORF48	3.21145e-20	5	Endothelial
LRP10	3.9342e-20	5	Endothelial
PSAP	4.78411e-20	5	Endothelial
YPEL2	4.41628e-19	5	Endothelial
TSC22D1	4.96098e-19	5	Endothelial
IFI27L2	6.06038e-19	5	Endothelial
ETS2	1.49764e-18	5	Endothelial
SEPN1	5.8354e-18	5	Endothelial
MCFD2	6.42954e-18	5	Endothelial
NBL1	8.27976e-18	5	Endothelial
MYO1B	9.9397e-18	5	Endothelial
PALLD	1.90191e-17	5	Endothelial
COMT	2.94368e-17	5	Endothelial
TACC1	3.21366e-17	5	Endothelial
OSTC	4.93087e-17	5	Endothelial
RAPGEF5	1.2006e-16	5	Endothelial
HSPA1B	1.21441e-16	5	Endothelial
MXD4	1.62392e-16	5	Endothelial
ARHGEF12	2.21244e-16	5	Endothelial
HLA-F	2.5558e-16	5	Endothelial
NAA38	3.55273e-16	5	Endothelial
TM9SF3	6.19406e-16	5	Endothelial
CDC37	2.2914e-15	5	Endothelial
ADD1	8.12894e-15	5	Endothelial
CTSA	9.34609e-15	5	Endothelial
TMED9	1.59035e-14	5	Endothelial
SPATS2L	1.77584e-14	5	Endothelial
CTNNB1	4.84209e-14	5	Endothelial
QKI	5.16206e-14	5	Endothelial
REEP5	6.27281e-14	5	Endothelial
PINK1	7.52759e-14	5	Endothelial
MAGED2	8.13502e-13	5	Endothelial
CRK	1.24986e-12	5	Endothelial
KDELR2	1.7122e-12	5	Endothelial
FIS1	7.0483e-12	5	Endothelial
ARL2	1.007e-10	5	Endothelial
NME3	1.16833e-10	5	Endothelial
SEC31A	3.9217e-10	5	Endothelial
NORAD	3.75604e-09	5	Endothelial
WFDC2	0	6	Epithelial
KRT19	0	6	Epithelial
RSPH1	0	6	Epithelial
S100A6	0	6	Epithelial
CLDN4	0	6	Epithelial
NEAT1	0	6	Epithelial
CTSD	0	6	Epithelial
CD74	0	6	Epithelial
ELF3	0	6	Epithelial
S100A11	0	6	Epithelial
CD9	0	6	Epithelial
CETN2	0	6	Epithelial
SAT1	0	6	Epithelial
MTRNR2L8	0	6	Epithelial
MTRNR2L12	0	6	Epithelial
PRDX5	0	6	Epithelial
LGALS3	0	6	Epithelial
CD24	0	6	Epithelial
KRT8	0	6	Epithelial
ANXA1	0	6	Epithelial
GSTP1	0	6	Epithelial
HSPA1A	0	6	Epithelial
MT-ND3	0	6	Epithelial
JUN	0	6	Epithelial
IFI27	0	6	Epithelial
CALM1	0	6	Epithelial
MT-ND5	0	6	Epithelial
HSP90AA1	0	6	Epithelial
MT-CYB	0	6	Epithelial
HLA-C	0	6	Epithelial
B2M	0	6	Epithelial
HLA-B	0	6	Epithelial
HLA-A	0	6	Epithelial
MALAT1	0	6	Epithelial
MT-ATP6	0	6	Epithelial
MT-ND2	0	6	Epithelial
FOS	3.69983e-302	6	Epithelial
CSTB	3.88574e-295	6	Epithelial
ANXA2	3.21041e-288	6	Epithelial
ZFP36L1	2.70712e-285	6	Epithelial
TMC5	1.01458e-275	6	Epithelial
LRRIQ1	1.00804e-268	6	Epithelial
DUSP1	7.66083e-266	6	Epithelial
CIB1	3.19166e-265	6	Epithelial
YBX3	8.70219e-262	6	Epithelial
PLAC8	6.69918e-251	6	Epithelial
RHOB	1.72088e-234	6	Epithelial
NUCB2	7.36673e-229	6	Epithelial
KLF6	2.00775e-228	6	Epithelial
SMIM22	1.59588e-227	6	Epithelial
CRIP1	3.79969e-226	6	Epithelial
GSN	8.10871e-224	6	Epithelial
ANXA4	1.43121e-220	6	Epithelial
PRDX1	1.08807e-218	6	Epithelial
ATP1B1	4.96198e-215	6	Epithelial
RGCC	1.33088e-212	6	Epithelial
TUBB4B	8.48485e-210	6	Epithelial
EZR	1.484e-194	6	Epithelial
DYNLL1	1.68082e-185	6	Epithelial
MORN2	8.24521e-184	6	Epithelial
CD59	2.29161e-181	6	Epithelial
CST3	3.95305e-177	6	Epithelial
ATPIF1	2.09504e-175	6	Epithelial
MT-ND4L	3.86438e-174	6	Epithelial
CD63	7.83911e-171	6	Epithelial
RND3	4.21618e-170	6	Epithelial
DMKN	3.60057e-165	6	Epithelial
C21ORF59	3.44382e-164	6	Epithelial
CYB5A	1.75627e-161	6	Epithelial
METRN	5.99291e-159	6	Epithelial
UBC	5.07118e-158	6	Epithelial
CKB	3.71774e-155	6	Epithelial
TMED10	8.40901e-155	6	Epithelial
SERF2	4.35239e-154	6	Epithelial
SIX1	7.40097e-154	6	Epithelial
HSPH1	1.22343e-152	6	Epithelial
EPHX1	5.6265e-149	6	Epithelial
PERP	2.16176e-147	6	Epithelial
ITM2B	1.47776e-145	6	Epithelial
BTG2	9.09118e-141	6	Epithelial
KRT18	2.55827e-137	6	Epithelial
TYMP	1.83752e-136	6	Epithelial
CYBA	2.4113e-136	6	Epithelial
TMBIM6	2.53576e-136	6	Epithelial
IFI6	6.28774e-136	6	Epithelial
HSPA1B	6.76126e-131	6	Epithelial
TMEM59	7.10883e-131	6	Epithelial
RARRES3	1.65963e-127	6	Epithelial
KTN1	3.00086e-119	6	Epithelial
CLDN3	4.94356e-119	6	Epithelial
ZFP36	2.73731e-117	6	Epithelial
EFHC1	2.59612e-116	6	Epithelial
CEP126	1.35444e-115	6	Epithelial
NPC2	6.72507e-115	6	Epithelial
SDC4	5.70942e-112	6	Epithelial
ALCAM	8.82746e-112	6	Epithelial
NDUFA4	3.72423e-110	6	Epithelial
AKAP9	4.04832e-108	6	Epithelial
CTSB	6.75461e-107	6	Epithelial
SYNE2	2.54898e-106	6	Epithelial
UFC1	3.38422e-106	6	Epithelial
IFT57	2.78613e-105	6	Epithelial
PPP1R15A	3.6656e-105	6	Epithelial
NR2F2	3.99663e-105	6	Epithelial
TSPAN3	6.18108e-105	6	Epithelial
CD55	1.3985e-103	6	Epithelial
SLC27A2	1.48823e-103	6	Epithelial
PPIL6	2.799e-103	6	Epithelial
CAST	8.15954e-103	6	Epithelial
IK	3.48285e-101	6	Epithelial
CDS1	1.59499e-100	6	Epithelial
SPINT2	4.75038e-100	6	Epithelial
DNAJB1	9.76317e-99	6	Epithelial
KRT7	1.06981e-97	6	Epithelial
GADD45B	5.06424e-97	6	Epithelial
ARHGAP18	2.16971e-96	6	Epithelial
DSTN	1.18046e-95	6	Epithelial
PTPRF	1.61322e-94	6	Epithelial
SQSTM1	2.33309e-94	6	Epithelial
KLF5	2.69476e-94	6	Epithelial
LRRC23	3.71563e-94	6	Epithelial
VAMP8	6.96966e-93	6	Epithelial
GPX4	3.70418e-92	6	Epithelial
HES1	3.96927e-92	6	Epithelial
KIF21A	9.30765e-92	6	Epithelial
MRPS31	2.3388e-91	6	Epithelial
ANXA11	6.87212e-91	6	Epithelial
MNS1	1.69855e-90	6	Epithelial
ERGIC3	6.77645e-90	6	Epithelial
PSAP	9.36559e-90	6	Epithelial
IQCG	1.00496e-89	6	Epithelial
SCPEP1	8.84962e-89	6	Epithelial
PSENEN	3.28185e-88	6	Epithelial
DNAJA4	5.17914e-88	6	Epithelial
RAB11FIP1	5.78088e-87	6	Epithelial
GOLM1	5.14882e-86	6	Epithelial
EHF	1.83597e-84	6	Epithelial
HMGN3	8.91626e-84	6	Epithelial
ATF3	2.58942e-83	6	Epithelial
CD164	3.48476e-83	6	Epithelial
MYO6	6.09374e-83	6	Epithelial
HLA-E	6.13724e-83	6	Epithelial
TSPAN6	7.63668e-83	6	Epithelial
ODF2L	8.00241e-83	6	Epithelial
TAX1BP1	2.06018e-82	6	Epithelial
GCC2	2.57579e-82	6	Epithelial
IRX3	4.51884e-82	6	Epithelial
HSPB11	7.7512e-82	6	Epithelial
CEBPD	1.0474e-81	6	Epithelial
DDIT4	1.34376e-81	6	Epithelial
TCTEX1D2	4.09674e-81	6	Epithelial
SKP1	1.45894e-80	6	Epithelial
SOD2	5.254e-80	6	Epithelial
TSTD1	4.08852e-79	6	Epithelial
SPAG16	6.34379e-79	6	Epithelial
FCGRT	2.54633e-78	6	Epithelial
SRI	4.62408e-77	6	Epithelial
ATP1A1	6.02444e-77	6	Epithelial
PLPP2	1.61844e-76	6	Epithelial
SERPINB1	7.10719e-76	6	Epithelial
MOK	2.06394e-75	6	Epithelial
DYNC2H1	2.9632e-75	6	Epithelial
DNPH1	2.98202e-75	6	Epithelial
FAM229B	7.89709e-75	6	Epithelial
VAPA	2.31295e-74	6	Epithelial
POLR2I	2.42137e-74	6	Epithelial
NCOA7	1.27959e-73	6	Epithelial
LMNA	1.78947e-72	6	Epithelial
ARL3	2.30079e-72	6	Epithelial
KIF9	4.72318e-72	6	Epithelial
NEK9	7.10118e-72	6	Epithelial
CTSL	1.74597e-71	6	Epithelial
ZC2HC1A	2.00255e-71	6	Epithelial
FAM161A	2.42725e-71	6	Epithelial
NFIA	1.33596e-70	6	Epithelial
LRP11	1.64306e-70	6	Epithelial
P4HTM	3.4767e-70	6	Epithelial
METTL7A	6.31111e-70	6	Epithelial
PRKAR1A	7.51412e-70	6	Epithelial
LY6E	2.17562e-69	6	Epithelial
MSI2	5.5455e-69	6	Epithelial
CLMN	1.16094e-68	6	Epithelial
SPAG1	3.00578e-68	6	Epithelial
DPCD	3.75578e-68	6	Epithelial
GON7	6.21507e-68	6	Epithelial
DDX17	1.27901e-66	6	Epithelial
DDR1	1.70715e-66	6	Epithelial
UNC93B1	3.10413e-66	6	Epithelial
CLINT1	9.00922e-66	6	Epithelial
HNRNPF	9.76817e-66	6	Epithelial
SMIM14	1.5882e-65	6	Epithelial
PDIA3	1.67167e-65	6	Epithelial
LGALS3BP	1.8414e-65	6	Epithelial
CLIP1	3.20063e-65	6	Epithelial
CLUAP1	6.93788e-65	6	Epithelial
KIAA1211L	8.64151e-65	6	Epithelial
GLUL	9.76714e-65	6	Epithelial
NPHP1	1.41099e-64	6	Epithelial
FAM174A	1.71025e-63	6	Epithelial
CAPN2	2.5261e-63	6	Epithelial
WDR60	4.80301e-63	6	Epithelial
RFX3	1.13844e-62	6	Epithelial
TPM2	1.58491e-62	6	Epithelial
ANK3	1.86186e-62	6	Epithelial
CSPP1	1.90039e-62	6	Epithelial
TXNIP	3.1009e-62	6	Epithelial
RRBP1	3.58754e-62	6	Epithelial
ABCA5	3.70542e-62	6	Epithelial
PGM2L1	4.28191e-62	6	Epithelial
MDM1	4.33541e-62	6	Epithelial
IFT43	4.66076e-62	6	Epithelial
NUDC	9.0238e-62	6	Epithelial
TSPAN31	2.02018e-61	6	Epithelial
KIF19	3.8812e-61	6	Epithelial
DTX3	4.61551e-61	6	Epithelial
AK1	7.62297e-61	6	Epithelial
LAPTM4A	9.42074e-61	6	Epithelial
MAP9	1.41719e-60	6	Epithelial
CYSTM1	1.6545e-60	6	Epithelial
IFIT1	1.91204e-60	6	Epithelial
TSGA10	2.07871e-60	6	Epithelial
SPA17	5.04671e-60	6	Epithelial
TCTN1	1.87791e-59	6	Epithelial
CD81	2.01606e-59	6	Epithelial
HIPK1	2.19934e-59	6	Epithelial
C4ORF3	3.93415e-59	6	Epithelial
KLF2	5.23839e-59	6	Epithelial
MDM2	5.75379e-59	6	Epithelial
SUN1	6.47224e-59	6	Epithelial
H2AFJ	8.50821e-59	6	Epithelial
VMP1	1.07504e-58	6	Epithelial
ABHD2	6.14075e-58	6	Epithelial
MYL12A	1.40541e-57	6	Epithelial
BACE2	1.47614e-57	6	Epithelial
TRAF3IP1	2.03815e-57	6	Epithelial
WDR54	6.97394e-57	6	Epithelial
C20ORF96	8.30959e-57	6	Epithelial
CCDC88C	1.24422e-55	6	Epithelial
KCTD12	2.10373e-55	6	Epithelial
PLA2G16	2.78071e-55	6	Epithelial
GOLGB1	3.13338e-55	6	Epithelial
FOSB	8.86658e-55	6	Epithelial
DHCR24	1.65358e-54	6	Epithelial
ADD3	1.85608e-54	6	Epithelial
ZNF106	4.53838e-54	6	Epithelial
UBE2H	6.89985e-54	6	Epithelial
REEP5	7.32864e-54	6	Epithelial
SSBP4	8.96896e-54	6	Epithelial
SARAF	1.77768e-53	6	Epithelial
TMEM67	2.07234e-53	6	Epithelial
ANKRD37	2.28169e-53	6	Epithelial
CCPG1	2.72996e-53	6	Epithelial
C2CD4B	3.33662e-53	6	Epithelial
MAL2	4.17147e-53	6	Epithelial
SPACA9	4.6963e-53	6	Epithelial
DYX1C1	5.015e-53	6	Epithelial
CHMP2A	2.35265e-52	6	Epithelial
CYB561	4.01055e-52	6	Epithelial
ERBB3	4.15566e-52	6	Epithelial
FAM227A	5.91102e-52	6	Epithelial
SORBS2	1.54771e-51	6	Epithelial
WLS	1.81785e-51	6	Epithelial
ATP2A2	2.20556e-51	6	Epithelial
PRDX6	2.52472e-51	6	Epithelial
GADD45A	2.9278e-51	6	Epithelial
LBH	2.98962e-51	6	Epithelial
AZIN1	3.12313e-51	6	Epithelial
HECTD1	3.43334e-51	6	Epithelial
ATP6V0E1	4.6832e-51	6	Epithelial
AFDN	1.4692e-50	6	Epithelial
NFIC	2.32987e-50	6	Epithelial
CTNND1	4.15302e-50	6	Epithelial
IL20RA	4.93635e-50	6	Epithelial
PRRG4	5.67314e-50	6	Epithelial
MLF1	8.96154e-50	6	Epithelial
ARFGEF3	1.02115e-49	6	Epithelial
DUSP4	1.96875e-49	6	Epithelial
CD46	7.91101e-49	6	Epithelial
PNRC1	7.91226e-49	6	Epithelial
F3	1.07532e-48	6	Epithelial
IFT88	1.45551e-48	6	Epithelial
NUPR1	1.50374e-48	6	Epithelial
CLSTN1	1.53618e-48	6	Epithelial
KIAA1522	1.67632e-48	6	Epithelial
ARHGAP5	2.1058e-48	6	Epithelial
TRIM56	2.56473e-48	6	Epithelial
SPATS2L	3.84673e-48	6	Epithelial
EID1	1.23551e-47	6	Epithelial
NFKBIZ	1.58573e-47	6	Epithelial
CFD	2.17252e-47	6	Epithelial
TMCO1	3.71994e-47	6	Epithelial
IQCK	4.79186e-47	6	Epithelial
PITX1	4.9287e-47	6	Epithelial
LENG8	4.93613e-47	6	Epithelial
CTNNA1	6.60362e-47	6	Epithelial
CCDC30	7.06661e-47	6	Epithelial
CASZ1	1.03236e-46	6	Epithelial
SLC35A3	1.07796e-46	6	Epithelial
FAM179B	1.14077e-46	6	Epithelial
NFE2L2	1.68279e-46	6	Epithelial
FOXA1	1.74502e-46	6	Epithelial
NUDT4	4.20293e-46	6	Epithelial
MGMT	4.40461e-46	6	Epithelial
RABL2B	5.90056e-46	6	Epithelial
STIM2	9.29292e-46	6	Epithelial
XBP1	9.75709e-46	6	Epithelial
GTF2H5	1.19368e-45	6	Epithelial
APP	1.49076e-45	6	Epithelial
NDUFB1	1.4984e-45	6	Epithelial
HSPA5	1.95014e-45	6	Epithelial
RFX2	4.0175e-45	6	Epithelial
FUCA1	4.03172e-45	6	Epithelial
GTF2I	8.00429e-45	6	Epithelial
POR	1.90815e-44	6	Epithelial
RHPN1	2.30474e-44	6	Epithelial
HAGHL	2.47058e-44	6	Epithelial
NDUFC1	3.41607e-44	6	Epithelial
CDH1	3.73641e-44	6	Epithelial
S100A13	7.42351e-44	6	Epithelial
MRPL40	9.77461e-44	6	Epithelial
MT-ATP8	1.08465e-43	6	Epithelial
GPX1	1.10051e-43	6	Epithelial
LMO7	1.17284e-43	6	Epithelial
PLXNB2	1.66292e-43	6	Epithelial
RCAN3	1.82458e-43	6	Epithelial
B9D1	2.96001e-43	6	Epithelial
MGLL	4.02041e-43	6	Epithelial
NBEA	4.25359e-43	6	Epithelial
HN1L	4.57868e-43	6	Epithelial
CSNK1A1	4.68773e-43	6	Epithelial
DPP7	6.5424e-43	6	Epithelial
LMO2	7.25838e-43	6	Epithelial
DNALI1	9.65212e-43	6	Epithelial
CIR1	9.92903e-43	6	Epithelial
ARL4A	1.26992e-42	6	Epithelial
IRF1	1.33067e-42	6	Epithelial
PNPLA4	1.33325e-42	6	Epithelial
C6ORF132	1.51402e-42	6	Epithelial
TM9SF2	1.62484e-42	6	Epithelial
C21ORF58	1.84177e-42	6	Epithelial
CMTM6	2.39336e-42	6	Epithelial
SLC9A3R1	2.56335e-42	6	Epithelial
TRIP11	3.41015e-42	6	Epithelial
ZFP36L2	4.00259e-42	6	Epithelial
TGIF1	4.80399e-42	6	Epithelial
CTSZ	5.55224e-42	6	Epithelial
CNDP2	7.01568e-42	6	Epithelial
MAFF	7.39268e-42	6	Epithelial
DZIP3	8.16434e-42	6	Epithelial
WDR90	8.96408e-42	6	Epithelial
TEX9	1.04704e-41	6	Epithelial
IFT22	1.08691e-41	6	Epithelial
F11R	1.87426e-41	6	Epithelial
TCF25	2.26912e-41	6	Epithelial
HDLBP	3.85053e-41	6	Epithelial
CCDC151	3.85527e-41	6	Epithelial
RHOU	3.99267e-41	6	Epithelial
TMEM123	4.72149e-41	6	Epithelial
CRNDE	5.31299e-41	6	Epithelial
DPY30	5.77347e-41	6	Epithelial
SSBP2	8.16367e-41	6	Epithelial
HEBP2	9.51602e-41	6	Epithelial
FGGY	1.10682e-40	6	Epithelial
PTTG1IP	1.27501e-40	6	Epithelial
SHROOM3	1.3844e-40	6	Epithelial
ST14	1.38937e-40	6	Epithelial
SYPL1	1.80887e-40	6	Epithelial
ANAPC16	1.84152e-40	6	Epithelial
TMEM107	1.9369e-40	6	Epithelial
TMBIM4	2.2297e-40	6	Epithelial
TSC22D1	3.11171e-40	6	Epithelial
AK9	4.15427e-40	6	Epithelial
EPS8	7.47561e-40	6	Epithelial
FIS1	1.72368e-39	6	Epithelial
ANXA7	1.78271e-39	6	Epithelial
ENDOG	1.80291e-39	6	Epithelial
CARS	2.55268e-39	6	Epithelial
LZTFL1	3.3331e-39	6	Epithelial
NLRP1	3.57339e-39	6	Epithelial
GCHFR	3.94263e-39	6	Epithelial
IFT27	4.82436e-39	6	Epithelial
RBM47	7.11592e-39	6	Epithelial
GCLM	8.64562e-39	6	Epithelial
PGRMC1	8.73056e-39	6	Epithelial
RP11-620J15.3	8.79838e-39	6	Epithelial
UBAC1	2.86614e-38	6	Epithelial
RIBC2	2.91499e-38	6	Epithelial
NR4A1	3.03914e-38	6	Epithelial
IQCA1	3.38283e-38	6	Epithelial
SPATA6	3.43719e-38	6	Epithelial
PPP1CB	3.74592e-38	6	Epithelial
BAIAP2L1	4.69149e-38	6	Epithelial
DUSP14	8.08165e-38	6	Epithelial
MGST2	8.51857e-38	6	Epithelial
TP53TG1	8.55842e-38	6	Epithelial
BORCS7	9.08904e-38	6	Epithelial
PHIP	9.41671e-38	6	Epithelial
CFLAR	1.01894e-37	6	Epithelial
STRBP	1.29189e-37	6	Epithelial
PDLIM1	1.37422e-37	6	Epithelial
RIPK4	1.40835e-37	6	Epithelial
ZKSCAN1	1.45773e-37	6	Epithelial
NPTN	1.47711e-37	6	Epithelial
MSH3	2.15874e-37	6	Epithelial
DYNC2LI1	3.70129e-37	6	Epithelial
PDIA4	5.22939e-37	6	Epithelial
CASC4	5.83968e-37	6	Epithelial
VGLL4	5.9184e-37	6	Epithelial
SPTBN1	7.30423e-37	6	Epithelial
KAZN	7.30654e-37	6	Epithelial
SYTL1	1.92894e-36	6	Epithelial
CCDC186	2.43445e-36	6	Epithelial
UCP2	2.96857e-36	6	Epithelial
CPD	3.07253e-36	6	Epithelial
C9ORF3	3.79821e-36	6	Epithelial
CPEB4	4.76153e-36	6	Epithelial
SAMHD1	4.84016e-36	6	Epithelial
BLVRB	5.1063e-36	6	Epithelial
YPEL5	6.53947e-36	6	Epithelial
ATRAID	7.55095e-36	6	Epithelial
MMP24-AS1	1.20136e-35	6	Epithelial
DNAL1	1.29116e-35	6	Epithelial
ETNK1	1.36362e-35	6	Epithelial
IFT81	2.24386e-35	6	Epithelial
EMP2	2.88321e-35	6	Epithelial
SNX7	5.04578e-35	6	Epithelial
VPS35	6.3965e-35	6	Epithelial
UBL3	6.41275e-35	6	Epithelial
TXNRD1	7.82479e-35	6	Epithelial
COMT	1.07764e-34	6	Epithelial
FAM107B	1.43947e-34	6	Epithelial
IQCE	1.68372e-34	6	Epithelial
ALDH2	1.96297e-34	6	Epithelial
REC8	2.30662e-34	6	Epithelial
MX1	2.96271e-34	6	Epithelial
RAB25	3.0515e-34	6	Epithelial
KIF3A	3.1267e-34	6	Epithelial
MFSD6	3.43664e-34	6	Epithelial
IGKC	3.78996e-34	6	Epithelial
UACA	3.99054e-34	6	Epithelial
MAP1LC3A	4.7182e-34	6	Epithelial
ZBTB7A	5.76706e-34	6	Epithelial
TSPAN13	9.46054e-34	6	Epithelial
HSBP1L1	9.88366e-34	6	Epithelial
LINC00969	1.03996e-33	6	Epithelial
TNRC6B	1.06349e-33	6	Epithelial
HLA-F	1.08458e-33	6	Epithelial
MPG	1.14496e-33	6	Epithelial
HSPBP1	1.40217e-33	6	Epithelial
NORAD	1.82778e-33	6	Epithelial
TLE4	2.99524e-33	6	Epithelial
SOCS3	3.41623e-33	6	Epithelial
GOLGA4	3.49284e-33	6	Epithelial
P4HA2	3.89851e-33	6	Epithelial
TMEM116	3.94717e-33	6	Epithelial
SCAMP4	4.04503e-33	6	Epithelial
WRB	4.32148e-33	6	Epithelial
LRTOMT	5.21655e-33	6	Epithelial
COPRS	5.35927e-33	6	Epithelial
TOB1	6.89882e-33	6	Epithelial
UAP1	7.58556e-33	6	Epithelial
IFIT2	1.19669e-32	6	Epithelial
NME3	1.20366e-32	6	Epithelial
KIF3B	1.24576e-32	6	Epithelial
ERLEC1	1.36237e-32	6	Epithelial
TMF1	1.43156e-32	6	Epithelial
ARL6IP5	1.53411e-32	6	Epithelial
DAZAP2	1.71844e-32	6	Epithelial
PCNX4	2.1108e-32	6	Epithelial
DALRD3	2.2737e-32	6	Epithelial
LLGL2	3.05744e-32	6	Epithelial
PALLD	3.74041e-32	6	Epithelial
TMEM219	4.27002e-32	6	Epithelial
TMEM54	5.20154e-32	6	Epithelial
ZSCAN18	5.26626e-32	6	Epithelial
SCP2	6.20654e-32	6	Epithelial
CAPN1	6.43917e-32	6	Epithelial
TMEM131	6.8536e-32	6	Epithelial
SGPL1	8.11592e-32	6	Epithelial
CBY1	1.0724e-31	6	Epithelial
OCIAD1	1.16739e-31	6	Epithelial
LIPA	1.40334e-31	6	Epithelial
PPP1R16A	1.59008e-31	6	Epithelial
GSTK1	1.68502e-31	6	Epithelial
TNFRSF21	1.89002e-31	6	Epithelial
TRIP13	2.25716e-31	6	Epithelial
LAP3	2.57731e-31	6	Epithelial
VPS13C	3.03653e-31	6	Epithelial
SDCCAG8	3.46723e-31	6	Epithelial
ABHD11	4.04268e-31	6	Epithelial
NME7	5.02382e-31	6	Epithelial
ATF7IP2	7.29697e-31	6	Epithelial
NANS	7.59346e-31	6	Epithelial
SPG11	1.09794e-30	6	Epithelial
CFDP1	1.33666e-30	6	Epithelial
SERPINB6	1.36638e-30	6	Epithelial
COQ4	1.60796e-30	6	Epithelial
CEP290	1.83363e-30	6	Epithelial
FAM114A1	2.00836e-30	6	Epithelial
CCDC74A	2.16681e-30	6	Epithelial
NEBL	2.22612e-30	6	Epithelial
HSPA4L	3.97988e-30	6	Epithelial
PNKD	5.50102e-30	6	Epithelial
NDFIP2	7.31518e-30	6	Epithelial
PLEKHA5	8.00789e-30	6	Epithelial
PDXK	9.55694e-30	6	Epithelial
ATXN2	1.00833e-29	6	Epithelial
ISCU	1.01573e-29	6	Epithelial
WBSCR22	1.13766e-29	6	Epithelial
SORD	1.21061e-29	6	Epithelial
ARFIP2	1.22832e-29	6	Epithelial
TEAD1	1.42976e-29	6	Epithelial
TM9SF3	1.55251e-29	6	Epithelial
C5ORF15	2.41949e-29	6	Epithelial
NFAT5	2.76029e-29	6	Epithelial
CMPK1	3.46076e-29	6	Epithelial
ABHD14A	3.68085e-29	6	Epithelial
MAGED2	3.71764e-29	6	Epithelial
GNA11	3.8097e-29	6	Epithelial
SH3YL1	4.5681e-29	6	Epithelial
FZD6	5.28344e-29	6	Epithelial
LRP10	6.72518e-29	6	Epithelial
VIMP	7.22505e-29	6	Epithelial
CLTC	8.52371e-29	6	Epithelial
OCEL1	1.34839e-28	6	Epithelial
PDE4DIP	1.38547e-28	6	Epithelial
NAT14	1.50059e-28	6	Epithelial
ADSS	1.92079e-28	6	Epithelial
TUBGCP2	3.03317e-28	6	Epithelial
CITED4	3.90787e-28	6	Epithelial
RSBN1L	3.97195e-28	6	Epithelial
FAIM	4.01602e-28	6	Epithelial
SCO2	4.2901e-28	6	Epithelial
FOXC1	5.97252e-28	6	Epithelial
CTNNB1	6.83302e-28	6	Epithelial
ATP6V0D1	1.35515e-27	6	Epithelial
CLTB	1.4417e-27	6	Epithelial
PLIN3	1.61656e-27	6	Epithelial
PTPRN2	1.88091e-27	6	Epithelial
PLK3	3.30268e-27	6	Epithelial
HS3ST1	4.14512e-27	6	Epithelial
OCLN	4.61561e-27	6	Epithelial
NEDD4L	4.77035e-27	6	Epithelial
TOB2	4.86947e-27	6	Epithelial
ASAH1	5.46772e-27	6	Epithelial
ZBTB20	1.2302e-26	6	Epithelial
PTGR1	1.75154e-26	6	Epithelial
MLXIP	2.01043e-26	6	Epithelial
SLC25A4	4.04328e-26	6	Epithelial
ARHGEF12	4.81249e-26	6	Epithelial
DNAJC3	5.07998e-26	6	Epithelial
PPP3CA	6.75936e-26	6	Epithelial
TM7SF2	9.8367e-26	6	Epithelial
CTTN	2.08802e-25	6	Epithelial
EGR1	2.41522e-25	6	Epithelial
DNAJC10	2.47527e-25	6	Epithelial
RPP38	4.55154e-25	6	Epithelial
DUSP5	2.12548e-24	6	Epithelial
SPINT1	2.58069e-24	6	Epithelial
GIPC1	3.1303e-23	6	Epithelial
CITED2	3.39047e-23	6	Epithelial
LIMA1	3.25709e-22	6	Epithelial
ERRFI1	8.58656e-21	6	Epithelial
SLC25A25	2.86578e-20	6	Epithelial
CTSC	1.25906e-15	6	Epithelial
HES4	4.02003e-10	6	Epithelial
