# Supplementary material for: Molecular Subtypes and Tumor Microenvironment Characteristics of Small-Cell Lung Cancer Associated with Platinum-Resistance
Source: Cancers (Basel). 2023 Jul 11;15(14):3568. doi: 10.3390/cancers15143568 (PMC10377352; doi:10.3390/cancers15143568)
Supplement: Supplementary file 1 [file cancers-15-03568-s001.zip › supp.tables4.xlsx]

## Sheet: Table.S4
Table S4. Genes and references for annotating TME cell types.
Gene Symbol	Cell Type	Pubmed ID
RAMP2	Endothelial	14712479,32385277
CALD1	Endothelial	29794128
TIMP	Endothelial	29333215
KRT19	Epithelial	32354994,32385277
ELF3	Epithelial	32354994
NEAT1	Epithelial	28269753
MKI67	Myeloid	32385277
CDK1	Myeloid	32385277
TOP2A	Myeloid	32385277
ASCL1	Low-NE	34653364
CHGA	Low-NE	34653364
BEX2	Low-NE	34653364
PTPRC	T	34653364,32354994,32385277
CTSB	T	34653364,32385277
NR4A2	T	32385277
