# Supplementary material for: Molecular Subtypes and Tumor Microenvironment Characteristics of Small-Cell Lung Cancer Associated with Platinum-Resistance
Source: Cancers (Basel). 2023 Jul 11;15(14):3568. doi: 10.3390/cancers15143568 (PMC10377352; doi:10.3390/cancers15143568)
Supplement: Supplementary file 1 [file cancers-15-03568-s001.zip › supp.tables5.xlsx]

## Sheet: Table.S5
Table S5. Pathway enrichment test using signature genes for each TME cell type.
Pathway	# in a set	FDR	Genes	CellType
S Phase(R)	16	1.1102e-16	FEN1,PCNA,MCM7,RBBP4,E2F1,GINS2,RFC4,RFC2,RPA2,CDC6,CCNE2,CDK4,MCM3,MCM4,MCM5,MCM6	Low-NE
Mitotic G1-G1/S phases(R)	13	1.1102e-16	PCNA,MCM7,TYMS,RBBP4,E2F1,RPA2,CDC6,CCNE2,CDK4,MCM3,MCM4,MCM5,MCM6	Low-NE
DNA replication(K)	11	1.1102e-16	FEN1,RNASEH2A,PCNA,MCM7,RFC4,RFC2,RPA2,MCM3,MCM4,MCM5,MCM6	Low-NE
Synthesis of DNA(R)	13	1.1102e-16	FEN1,PCNA,MCM7,GINS2,RFC4,RFC2,RPA2,CDC6,CCNE2,MCM3,MCM4,MCM5,MCM6	Low-NE
Cell cycle(K)	11	6.2728e-14	PCNA,MCM7,E2F1,SFN,CDC6,CCNE2,CDK4,MCM3,MCM4,MCM5,MCM6	Low-NE
Mismatch repair(K)	6	9.0876e-11	PCNA,RFC4,RFC2,RPA2,MSH6,MSH2	Low-NE
Cell Cycle Checkpoints(R)	11	9.3389e-11	MCM7,SFN,CLSPN,RFC4,RFC2,RPA2,CDC6,MCM3,MCM4,MCM5,MCM6	Low-NE
DNA Replication Pre-Initiation(R)	8	1.5591e-10	MCM7,E2F1,RPA2,CDC6,MCM3,MCM4,MCM5,MCM6	Low-NE
ATR signaling pathway(N)	6	1.5289e-09	MCM7,CLSPN,RFC4,RFC2,RPA2,CDC6	Low-NE
cdk regulation of dna replication(B)	5	2.0642e-09	MCM7,CDC6,CDK4,MCM5,MCM6	Low-NE
E2F transcription factor network(N)	6	5.5155e-08	TYMS,RBBP4,E2F1,CDC6,CCNE2,MCM3	Low-NE
Telomere Maintenance(R)	5	1.1013e-07	FEN1,PCNA,RFC4,RFC2,RPA2	Low-NE
Mismatch Repair(R)	4	1.3928e-07	PCNA,RPA2,MSH6,MSH2	Low-NE
Base excision repair(K)	4	3.1405e-06	FEN1,PCNA,UNG,APEX1	Low-NE
DNA Damage Bypass(R)	4	1.0586e-05	PCNA,RFC4,RFC2,RPA2	Low-NE
Nucleotide excision repair(K)	4	1.2544e-05	PCNA,RFC4,RFC2,RPA2	Low-NE
HDR through Homologous Recombination (HRR) or Single Strand Annealing (SSA)(R)	4	0.0001238	CLSPN,RFC4,RFC2,RPA2	Low-NE
RNA Polymerase II Transcription(R)	10	0.0001957	PCNA,RBBP4,E2F1,SFN,RFC4,RFC2,ATAD2,RPA2,MSH2,CDK4	Low-NE
Nucleotide Excision Repair(R)	4	0.00024763	PCNA,RFC4,RFC2,RPA2	Low-NE
Fanconi anemia pathway(N)	3	0.00034419	RFC4,RFC2,RPA2	Low-NE
Metallothioneins bind metals(R)	2	0.00034963	MT1X,MT1G	Low-NE
DNA replication(P)	2	0.00043083	PCNA,RPA2	Low-NE
p53 signaling pathway(B)	2	0.00061807	PCNA,CDK4	Low-NE
Direct p53 effectors(N)	4	0.00072823	PCNA,E2F1,SFN,MSH2	Low-NE
Hepatitis B(K)	4	0.00089993	PCNA,E2F1,CCNE2,CDK4	Low-NE
Regulation of retinoblastoma protein(N)	3	0.00095234	RBBP4,E2F1,CDK4	Low-NE
Oxidative Stress Induced Senescence(R)	3	0.0010402	RBBP4,E2F1,CDK4	Low-NE
Mitotic G2-G2/M phases(R)	33	1.1102e-16	CCP110,GTSE1,CEP70,PLK1,TPX2,CEP57,TUBA1A,CNTRL,TUBB,TUBG1,DYNLL1,MZT2B,MZT2A,NDE1,TUBB4B,MZT1,CENPF,PSMC3,NEK2,CDC25B,HMMR,PKMYT1,CCNB2,CCNB1,CDK1,FOXM1,MYBL2,CKAP5,HAUS1,CCNA2,DCTN3,AURKA,E2F1	Myeloid
Signaling by Rho GTPases(R)	43	1.1102e-16	CDC20,KNL1,CDCA8,SKA1,SKA2,DSN1,RACGAP1,PLK1,ZWINT,CALM3,KIF14,NUF2,DYNLL1,CIT,INCENP,KIF2C,CENPA,CENPU,NDE1,CENPE,CENPF,CENPH,CENPK,CENPM,CENPN,SPC24,SPC25,MAD2L1,BUB1B,SGO1,SGO2,ECT2,NDC80,KIF18A,PIN1,SPDL1,RANGAP1,CKAP5,BIRC5,AURKB,BUB3,BUB1,PRC1	Myeloid
Aurora B signaling(N)	18	1.1102e-16	SMC4,SMC2,STMN1,NCAPG,CDCA8,NCAPH,RACGAP1,KIF23,INCENP,KIF2C,CENPA,NCAPD2,SGO1,NDC80,BIRC5,AURKB,AURKA,BUB1	Myeloid
PLK1 signaling events(N)	20	1.1102e-16	CDC20,FBXO5,PLK1,TPX2,TUBG1,INCENP,CENPU,CENPE,SPC24,BUB1B,CDC25B,SGO1,CCNB1,CLSPN,ECT2,NDC80,CDK1,AURKA,BUB1,PRC1	Myeloid
FOXM1 transcription factor network(N)	14	1.7975e-13	PLK1,CENPA,CENPF,NEK2,CDC25B,CCNB2,CCNB1,CDK4,CDK1,FOXM1,CKS1B,CCNA2,BIRC5,AURKB	Myeloid
Oocyte meiosis(K)	18	9.4771e-11	SMC3,CDC20,FBXO5,PLK1,CALM3,MAD2L2,MAD2L1,PTTG1,SGO1,CCNE2,PKMYT1,CCNB2,CCNB1,CDK1,PPP2R5C,SMC1A,AURKA,BUB1	Myeloid
Meiotic synapsis(R)	8	7.4477e-07	SMC3,RAD21,BRCA1,SYNE2,LMNB1,SUN2,H2AFX,SMC1A	Myeloid
Homologous recombination(K)	8	1.9388e-06	BARD1,BRCA1,RAD51C,RPA2,RPA3,TOPBP1,POLD3,RBBP8	Myeloid
Intra-Golgi and retrograde Golgi-to-ER traffic(R)	11	0.00019562	RACGAP1,KIF11,KIF15,KIF23,KIF22,DYNLL1,KIF2C,CENPE,KIF18A,KIF4A,DCTN3	Myeloid
BARD1 signaling events(N)	5	0.00030088	BARD1,BRCA1,PCNA,TOPBP1,RBBP8	Myeloid
Protein folding(R)	7	0.0003102	DCAF7,TUBA1C,TUBA1B,TUBA1A,TUBB2B,TUBB2A,TUBB4B	Myeloid
Oxidative Stress Induced Senescence(R)	7	0.00037234	EZH2,CDKN2D,CDKN2C,CDK4,TFDP1,E2F1,RBBP7	Myeloid
Cellular senescence(K)	11	0.00037635	CHEK1,CALM3,CCNE2,CCNB2,CCNB1,CDK4,CDK1,FOXM1,MYBL2,CCNA2,E2F1	Myeloid
Neutrophil degranulation(R)	28	1.1102e-16	PYCARD,LGALS3,FTH1,COTL1,B2M,HLA-B,HLA-C,HLA-A,FTL,IQGAP1,PSAP,S100A11,CTSA,ARPC5,PTPRC,CTSZ,TCIRG1,CTSD,CTSB,ACTR2,RHOG,VAMP8,CD44,CSTB,CD63,CST3,PTPN6,LAMTOR1	T
Interferon gamma signaling(R)	12	3.5854e-12	B2M,HLA-B,HLA-C,HLA-A,HLA-F,HLA-E,IFNGR1,IFNGR2,IRF1,CD44,HLA-DPB1,PTPN6	T
Lysosome(K)	14	3.9158e-12	AP1S2,ATP6V0D1,PSAP,CTSA,M6PR,PPT1,LGMN,CTSZ,TCIRG1,CTSL,CTSD,CTSB,ATP6V0B,CD63	T
Phagosome(K)	15	4.6554e-12	ACTB,ATP6V0E1,HLA-B,HLA-C,HLA-A,HLA-F,HLA-E,ATP6V0D1,CORO1A,ATP6V1F,M6PR,TCIRG1,CTSL,ATP6V0B,HLA-DPB1	T
IL6-mediated signaling events(N)	7	1.9895e-07	JUNB,MCL1,GRB2,TIMP1,IRF1,CEBPB,CEBPD	T
Natural killer cell mediated cytotoxicity(K)	9	2.1512e-06	HLA-B,HLA-C,HLA-A,HLA-E,GRB2,SYK,IFNGR1,IFNGR2,PTPN6	T
Interleukin-4 and Interleukin-13 signaling(R)	8	5.748e-06	JUNB,IL13RA1,HIF1A,MCL1,TIMP1,ANXA1,CEBPD,VIM	T
Human cytomegalovirus infection(K)	10	2.5355e-05	B2M,HLA-B,HLA-C,HLA-A,HLA-F,HLA-E,NFKBIA,GRB2,CXCR4,GNAI2	T
AP-1 transcription factor network(N)	6	3.4418e-05	JUNB,HLA-A,HIF1A,FOSL2,TIMP1,FOSB	T
CDC42 signaling events(N)	6	3.4418e-05	IQGAP1,ARPC5,ARPC2,ARPC3,ARPC1B,ACTR2	T
Human papillomavirus infection(K)	12	3.5365e-05	ATP6V0E1,HLA-B,HLA-C,HLA-A,HLA-F,HLA-E,ATP6V0D1,ATP6V1F,GRB2,TCIRG1,ATP6V0B,IRF1	T
TCR signaling in naïve CD8+ T cells(N)	5	0.0001113	B2M,HLA-A,PTPRC,GRB2,PTPN6	T
Human T-cell leukemia virus 1 infection(K)	9	0.00011842	ZFP36,B2M,HLA-B,HLA-C,HLA-A,HLA-F,HLA-E,NFKBIA,HLA-DPB1	T
MHC class II antigen presentation(R)	6	0.0001712	AP1S2,LGMN,CTSL,CTSD,CD74,HLA-DPB1	T
Apoptosis(K)	7	0.00018221	ACTB,MCL1,NFKBIA,CTSZ,CTSL,CTSD,CTSB	T
BCR signaling pathway(N)	5	0.00026117	NFKBIA,PTPRC,GRB2,SYK,PTPN6	T
CXCR4-mediated signaling events(N)	5	0.00066687	PTPRC,ARRB2,CXCR4,GNAI2,PTPN6	T
T cell activation(P)	5	0.00070486	B2M,NFKBIA,PTPRC,GRB2,CD74	T
Signaling by Rho GTPases(R)	10	0.00081974	ACTB,ARHGAP18,IQGAP1,ARPC5,ARPC2,ARPC3,GRB2,ARPC1B,ACTR2,RHOG	T
Focal adhesion(K)	24	8.8818e-16	CCND1,AKT3,ACTN1,ACTN4,TLN1,VCL,SHC2,SHC1,MYL12A,MYL12B,PARVA,PTK2,ITGB1,ILK,LAMC1,ITGAV,ITGA6,CRK,LAMA4,FLNA,FLNB,ZYX,CTNNB1,BCAR1	Endothelial
Smooth Muscle Contraction(R)	11	9.2165e-12	TPM4,TPM2,TPM1,MYL6,TLN1,VCL,MYL12A,MYL12B,CALD1,ANXA2,SORBS3	Endothelial
Cell junction organization(R)	13	1.0894e-11	ACTN1,CD151,FBLIM1,RSU1,PARVA,FERMT2,ITGB1,ILK,ITGA6,PLEC,FLNA,NECTIN2,LIMS1	Endothelial
Integrin signalling pathway(P)	17	1.0276e-10	ACTN1,ACTN4,TLN1,VCL,SHC1,PARVA,PTK2,ITGB1,ARPC1B,ITGAV,RHOC,ITGA6,CRK,FLNA,FLNB,BCAR1,LIMS1	Endothelial
Extracellular matrix organization(R)	21	1.2431e-10	ACTN1,ADAM15,PPIB,CD151,SDC2,SERPINH1,CRTAP,P4HA2,ITGB1,LAMC1,CTSL,TIMP2,ITGAV,TIMP1,CTSB,ITGA6,PLEC,LAMA4,JAM3,P4HB,AGRN	Endothelial
Signaling events mediated by focal adhesion kinase(N)	11	1.0822e-09	ETS1,CCND1,ACTN1,TLN1,VCL,BMX,PTK2,ITGB1,ITGAV,CRK,BCAR1	Endothelial
Regulation of actin cytoskeleton(K)	18	1.2714e-09	ACTN1,ACTN4,PFN1,VCL,MYL12A,MYL12B,MSN,PTK2,ITGB1,ARPC1B,TMSB4X,ITGAV,ARHGEF12,MYH9,ITGA6,CRK,GSN,BCAR1	Endothelial
Leukocyte transendothelial migration(K)	13	7.396e-09	ACTN1,CYBA,ACTN4,VCL,MYL12A,MYL12B,MSN,PTK2,ITGB1,GNAI2,JAM3,CTNNB1,BCAR1	Endothelial
Response to elevated platelet cytosolic Ca2+(R)	13	8.2049e-09	APP,ACTN1,ACTN4,PFN1,TLN1,VCL,PSAP,TMSB4X,TIMP1,ANXA5,CD63,FLNA,CD9	Endothelial
Integrin-linked kinase signaling(N)	8	2.7102e-07	CCND1,ACTN1,CDC37,PARVA,ILK,ZYX,CTNNB1,LIMS1	Endothelial
Tight junction(K)	13	8.482e-07	CCND1,MAGI1,ACTN1,ACTN4,MYL6,MYL12A,MYL12B,MSN,ITGB1,MYH9,JAM3,TJP1,RAB13	Endothelial
EPH-Ephrin signaling(R)	9	3.7272e-06	MYL6,SDC2,MYL12A,MYL12B,EFNB2,PTK2,EFNA1,ARPC1B,MYH9	Endothelial
Amyloid fiber formation(R)	7	1.497e-05	APP,B2M,TSPAN5,ITM2B,CST3,GSN,TSPAN15	Endothelial
Rap1 signaling pathway(K)	12	3.3422e-05	AKT3,MAGI1,PFN1,TLN1,INSR,EFNA1,ID1,ITGB1,CRK,GNAI2,CTNNB1,BCAR1	Endothelial
Cell adhesion molecules (CAMs)(K)	10	3.6475e-05	HLA-B,HLA-A,HLA-F,HLA-E,SDC2,ITGB1,ITGAV,ITGA6,JAM3,NECTIN2	Endothelial
Small cell lung cancer(K)	8	5.1745e-05	CCND1,AKT3,PTK2,ITGB1,LAMC1,ITGAV,ITGA6,LAMA4	Endothelial
Integrins in angiogenesis(N)	6	5.5095e-05	TLN1,VCL,PTK2,ILK,ITGAV,BCAR1	Endothelial
Adherens junction(K)	7	7.2394e-05	ACTN1,ACTN4,VCL,INSR,TJP1,CTNNB1,NECTIN2	Endothelial
PDGFR-alpha signaling pathway(N)	4	0.00022578	SHC1,ITGAV,JAK1,CRK	Endothelial
Angiogenesis(P)	6	0.00034109	ETS1,SHC1,EFNB2,JAG1,PTK2,JAK1	Endothelial
Beta1 integrin cell surface interactions(N)	6	0.00034109	CD81,ITGB1,LAMC1,ITGAV,ITGA6,LAMA4	Endothelial
Signaling by VEGF(R)	7	0.00036409	CYBA,SHC2,PTK2,HSPB1,ITGAV,CRK,BCAR1	Endothelial
IGF1 pathway(N)	4	0.00085442	SHC1,PTK2,CRK,BCAR1	Endothelial
Striated Muscle Contraction(R)	4	0.00096387	TPM4,TPM2,TPM1,VIM	Endothelial
ECM-receptor interaction(K)	6	0.0010484	ITGB1,LAMC1,ITGAV,ITGA6,LAMA4,AGRN	Endothelial
Antigen processing and presentation(K)	13	8.9038e-09	B2M,HLA-B,HLA-C,HLA-A,HLA-F,HLA-E,CTSL,CTSB,CD74,HSPA1B,PDIA3,HSPA5,HSP90AA1	Epithleial
Interferon alpha/beta signaling(R)	10	1.618e-06	IFIT1,IFIT2,HLA-B,HLA-C,HLA-A,HLA-F,HLA-E,EGR1,IFI6,IRF1	Epithleial
Cellular senescence(K)	14	6.0132e-06	HLA-B,HLA-C,HLA-A,HLA-F,HLA-E,GADD45B,GADD45A,HIPK1,PPP1CB,CAPN2,CAPN1,SQSTM1,ZFP36L2,MDM2	Epithleial
Stabilization and expansion of the E-cadherin adherens junction(N)	7	2.768e-05	MYO6,LIMA1,CTNNA1,CTNNB1,CTNND1,CDH1,AFDN	Epithleial
E-cadherin signaling in the nascent adherens junction(N)	6	0.00010425	CTTN,CTNNA1,CTNNB1,CTNND1,CDH1,AFDN	Epithleial
N-cadherin signaling events(N)	5	0.00060775	CTTN,CTNNA1,GSN,CTNNB1,CTNND1	Epithleial
Arf6 trafficking events(N)	5	0.00069425	CLTC,CTNNA1,CTNNB1,CTNND1,CDH1	Epithleial
Adherens junction(K)	7	0.00072556	PTPRF,CTNNA1,CTNNB1,CTNND1,CDH1,LMO7,AFDN	Epithleial
Cell adhesion molecules (CAMs)(K)	10	0.00078417	F11R,HLA-B,HLA-C,HLA-A,HLA-F,HLA-E,CLDN3,SDC4,PTPRF,CDH1	Epithleial
COPI-mediated anterograde transport(R)	7	0.00099043	ANK3,SPTBN1,GOLGB1,DYNLL1,CD59,CD55,TMED10	Epithleial
Presenilin action in Notch and Wnt signaling(N)	5	0.0023604	JUN,PSENEN,FOS,CSNK1A1,CTNNB1	Epithleial
FGF signaling pathway(N)	5	0.0028406	JUN,FOS,CTTN,CTNND1,CDH1	Epithleial
MHC class II antigen presentation(R)	7	0.0032432	CLTC,CTSL,CTSD,DYNLL1,CD74,KIF3B,KIF3A	Epithleial
Cargo concentration in the ER(R)	4	0.0033959	CTSZ,CTSC,CD59,TMED10	Epithleial
atm signaling pathway(B)	3	0.003647	JUN,GADD45A,MDM2	Epithleial
Signaling by TGF-beta Receptor Complex(R)	6	0.003929	F11R,NEDD4L,PPP1CB,UBC,TGIF1,PPP1R15A	Epithleial
