# Supplementary material for: Molecular Subtypes and Tumor Microenvironment Characteristics of Small-Cell Lung Cancer Associated with Platinum-Resistance
Source: Cancers (Basel). 2023 Jul 11;15(14):3568. doi: 10.3390/cancers15143568 (PMC10377352; doi:10.3390/cancers15143568)
Supplement: Supplementary file 1 [file cancers-15-03568-s001.zip › supp.tables6.xlsx]

## Sheet: Table.S6
Table S6. Drug candidates to assess its response using PDCs.
Column Name	Target	Name	Category
Gefitinib	EGFR inhibitor	Gefitinib	EGFR inhibitor
Afatinib	EGFR inhibitor	Afatinib	EGFR inhibitor
AZD9291	EGFR inhibitor	Osimertinib	EGFR inhibitor
Crizotinib	ALK and ROS1 inhibitor	Crizotinib	ALK/ROS1 inhibitor
Ceritinib	ALK inhibitor	Ceritinib	ALK/ROS1 inhibitor
Lorlatinib	ALK and ROS1 inhibitor	Lorlatinib	ALK/ROS1 inhibitor
Cabozantinib	MET, VEGFR2, AXL inhibitor	Cabozantinib	Misc
Alectinib	ALK fusion target	Alectinib	ALK/ROS1 inhibitor
Pazopanib	angiogenesis inhibitor / multikinase inhibitor / PDGFR, c-KIT, FGFR	Pazopanib	Misc
Everolimus	mTOR inhibitor	Everolimus	Misc
CPT	Cytotoxic / topoisomerase inhibitor	Camptothecin	Cytotoxic
Etoposide	Cytotoxic / topoisomerase II inhibitor	Etoposide	Cytotoxic
Gemcitabine	Cytotoxic /DNA	Gemcitabine elaidate	Cytotoxic
Pemetrexed	TS (thymidylate synthase), DHFR, and GARFT inhibitor	Pemetrexed	Misc
Taxol	Cytotoxic /DNA	Paclitaxel docosahexaenoic acid	Cytotoxic
Cisplatin	Cytotoxic /DNA	Cisplatin	Cytotoxic
Alpelisib	PI3K inhibitor	Alpelisib	PI3K/AKT inhibitor
Selumetinib	ATP-independent inhibitor of MEK or MAPK/ERK kinase 1 and 2, BRAF	Selumetinib	Misc
Trametinib	MEK1 and MEK2 inhibitor	Trametinib	Misc
Vemurafenib	BRAF V600E target	Vemurafenib	Misc
Ibrutinib	BTK inhibitor (B cell)	Ibrutinib	Misc
Larotrectinib	tropomyosin kinase receptors TrkA, TrkB, and TrkC inhibitor	Larotrectinib	Misc
Repotrectinib	ALK inhibitor	Repotrectinib	ALK/ROS1 inhibitor
Dasatinib	tyrosine-kinase inhibitor / EGFR inhibitor	Dasatinib	EGFR inhibitor
Ruxolitinib	JAK inhibitor	Ruxolitinib	Misc
Olaparinb	PARP inhibitor	Olaparib	Misc
Berzosertib	ATR inhibitor	Berzosertib	Misc
Barasertib	Aurora B inhibitor	Barasertib	Misc
AZD7762	Chk1 and Chk2 inhibitor	AZD-7762	Misc
Palbociclib	CDK4 and CDK6 inhibitor	Palbociclib	CDK Inhibitor
Adavosertib	Wee inhibitor	Adavosertib	Misc
XAV-939	Tankyrase Inhibitor, Wnt/β-catenin Inhibitor	XAV-939	Misc
AZD4547	FGFR Inhibitor	AZD-4547	Misc
Poziotinib	EGFR inhibitor	Poziotinib	EGFR inhibitor
AICAR	adenosine kinase and adenosine deaminase inhibitor	AICA ribonucleotide	Misc
Ivosidenib	IDH1 Inhibitor	Ivosidenib	Misc
Capivasertib	AKT Inhibitor	Capivasertib	PI3K/AKT inhibitor
PF-562271 HCI	FAK/Pyk2 Inhibitor	PF-562271	Misc
Saracatinib	Src/abl Inhibitor	Saracatinib	Misc
PD0166285	Wee1 Inhibitor	PD0166285	Misc
AT7519	CDK Inhibitor	AT7519	CDK Inhibitor
Dinaciclib	CDK Inhibitor	Dinaciclib	CDK Inhibitor
ABT-263	BCL2 Inhibitor	Navitoclax	Misc
Tanespimycin	HSP90 Inhibitor	Tanespimycin	Misc
Galunisertib	TGF-b Inhibitor	Galunisertib	Misc
Visomodegib	SMO inhibition	Vismodegib	Misc
Vorinostat	HDAC Inhibitor	Vorinostat	Misc
Stravatinib	Multiple tyrosine kinases inhibitor	Sitravatinib	Misc
Pyrimethamine	DHFR inhibitor	Pyrimethamine	metabolism
JQ1	BET bromodomain inhibitor	JQ1	Epigenetics
Alisertib	Aurora A inhibitor	MLN8237	Misc
THZ1	CDK Inhibitor	THZ1	CDK Inhibitor
Rigosertib	PLK1 inhibitor	ON-01910	Misc
CHIR-99021	GSK-3a/b inhibitor	CT99021	PI3K/AKT inhibitor
CB-839	Glutaminase inhibitor	Telaglenastat	Protease
Torin 2	mTOR inhibitor	Torin2	PI3K/AKT inhibitor
Omipalisib	P110, mTORC1/2 inhibitor	GSK2126458, GSK458	PI3K/AKT inhibitor
Brigatinib	ALK and ROS1 inhibitor	AP26113	ALK/ROS1 inhibitor
Bosutinib	Src/abl Inhibitor	SKI-606	Misc
Nilotinib	Bcr-Abl inhibitor	AMN-107, Tasigna	Misc
auranofin	TrxR inhibitor	Ridaura, SKF-39162	Microbiology
Fostamatinib	Syk inhibitor	R788	Protein Kinase inhibitor
Fluoxentine	SSRI inhibitor	Lilly110140	5-HT Receptor inhibitor
NOV1402	PARP/TNK inhibitor	JPI-547	Protein Kinase inhibitor
