# Supplementary material for: Molecular Subtypes and Tumor Microenvironment Characteristics of Small-Cell Lung Cancer Associated with Platinum-Resistance
Source: Cancers (Basel). 2023 Jul 11;15(14):3568. doi: 10.3390/cancers15143568 (PMC10377352; doi:10.3390/cancers15143568)
Supplement: Supplementary file 1 [file cancers-15-03568-s001.zip › supp.tables7.xlsx]

## Sheet: Table.S7
Table S7. Genes and pathways highly correlated with the JQ1 response.
Gene	P-value	Corr		Pathway	# in a set	P-value	Genes
CCND1	9.93895e-08	0.755663		Extracellular matrix organization(R)	13	1.4695e-06	FGF2,COL27A1,COL13A1,TGFB3,ITGB5,LAMC1,DCN,ITGA5,CD44,PCOLCE2,COL11A1,FURIN,AGRN
TGIF2	2.47451e-05	0.641611		Hippo signaling pathway(K)	10	2.5311e-06	CCND1,WNT5B,AJUBA,SMAD3,TGFB3,FZD7,FZD8,BMP6,TEAD4,LATS2
SEMA3A	9.22354e-05	0.60518		Axon guidance(K)	10	7.7004e-06	CFL2,WNT5B,EPHA2,SEMA7A,EFNA5,EFNA4,EFNB2,PLCG2,CXCL12,SEMA3A
SMAD3	0.000152264	0.590022		PI3K-Akt signaling pathway(K)	13	3.5577e-05	FGF2,CCND1,IL6R,F2R,EPHA2,EFNA5,EFNA4,GNG13,CDK6,FGFR3,ITGB5,LAMC1,ITGA5
ANKRD33B	0.000212046	0.579576		Ras signaling pathway(K)	10	8.2358e-05	FGF2,RIN1,EPHA2,EFNA5,RASGRP1,EFNA4,PLCG2,GNG13,FGFR3,PLA2G4A
PRRG1	0.000392726	0.559146		TGF-beta signaling pathway(K)	6	0.00017971	SMAD3,TGFB3,BMP6,TGIF2,NOG,DCN
ZNF385D	0.000493315	0.551237		Fc gamma R-mediated phagocytosis(K)	6	0.00025842	CFL2,BIN1,PLCG2,SPHK1,PLA2G4A,HCK
COL27A1	0.000762887	0.53555		Syndecan-4-mediated signaling events(N)	4	0.00027219	FGF2,FZD7,CXCL12,ITGA5
CNNM1	0.000764094	0.535491		Wnt signaling pathway(K)	7	0.00060429	CCND1,WNT5B,ROR1,SMAD3,FZD7,FZD8,PRICKLE1
LANCL3	0.000807398	0.533452		NGF processing(R)	2	0.00070565	PCSK6,FURIN
IL4R	0.000926282	0.528313		Signaling by NODAL(R)	3	0.00084969	SMAD3,PCSK6,FURIN
GALNT14	0.00101335	0.524908		Rap1 signaling pathway(K)	8	0.00085181	FGF2,F2R,TLN2,EPHA2,EFNA5,EFNA4,FGFR3,ADORA2B
ATXN1	0.00105863	0.523238		Regulation of nuclear SMAD2/3 signaling(N)	5	0.00091414	SMAD3,ITGB5,LAMC1,TGIF2,KAT2B
ANXA4	0.00109739	0.521859		Pre-NOTCH Expression and Processing(R)	4	0.0010495	CCND1,NOTCH1,KAT2B,FURIN
METTL7B	0.00110971	0.521429		ECM-receptor interaction(K)	5	0.001206	ITGB5,LAMC1,ITGA5,CD44,AGRN
SH3GL3	0.00120966	0.518091		Focal adhesion(K)	7	0.0031123	CCND1,TLN2,ITGB5,LAMC1,ITGA5,BIRC3,ZYX
PIEZO1	0.0012212	0.517721		Angiogenesis(P)	4	0.0038467	NOTCH1,EFNB2,SPHK1,PLA2G4A
MAP7D3	0.00152709	0.508899		Beta1 integrin cell surface interactions(N)	4	0.0038467	PLAU,LAMC1,ITGA5,COL11A1
REST	0.0017016	0.504542		Interleukin-4 and Interleukin-13 signaling(R)	5	0.0044132	FGF2,CCND1,IL6R,HMOX1,ANXA1
PTPN14	0.00170668	0.504421		Regulation of actin cytoskeleton(K)	7	0.004497	FGF2,CFL2,F2R,CXCL12,FGFR3,ITGB5,ITGA5
PTGES	0.00185401	0.501047
FAM196B	0.00185433	0.50104
MLKL	0.00192436	0.499518
RAB3IL1	0.0019251	0.499502
BNC2	0.00197984	0.498346
ABCC4	0.00198396	0.49826
C4orf19	0.0022944	0.492201
VEPH1	0.00236153	0.490986
MMP17	0.00241147	0.490101
EVC	0.00255888	0.48758
COL11A1	0.00279365	0.483816
CHST3	0.00284326	0.483056
BHLHE41	0.00287111	0.482635
MALL	0.00298625	0.480929
GPRC5A	0.0030691	0.479736
SEMA7A	0.00313728	0.478776
LAMC1	0.00323932	0.477372
C1orf61	0.00327423	0.4769
LRMP	0.00337959	0.475503
CRIM1	0.00370766	0.471383
SPIB	0.0037629	0.47072
FGFRL1	0.00397255	0.468281
SMOX	0.00433194	0.464347
ST3GAL1	0.00480099	0.459618
NUDT8	0.00488314	0.458831
GAL	0.00489856	0.458685
SLC6A8	0.00495636	0.458139
KIF13A	0.00504971	0.45727
GYPC	0.00512421	0.456586
SLC16A2	0.00515461	0.45631
SMTNL2	0.00519486	0.455946
HLA-E	0.00547808	0.453451
FAH	0.00549763	0.453283
FAM150A	0.00555474	0.452795
SERPINB9	0.00559738	0.452433
PPIC	0.00628455	0.44691
IGF2BP2	0.00628634	0.446896
MT1L	0.00631437	0.446683
RHBDF2	0.006426	0.445838
IRAK2	0.00662602	0.444357
CCDC102A	0.00665356	0.444156
TYRO3	0.00669865	0.443828
TFAP2C	0.00672743	0.44362
NOTCH1	0.00675604	0.443414
PLCG2	0.00675974	0.443387
AHNAK	0.00676156	0.443374
BCL9L	0.0068742	0.442571
C11orf53	0.00701553	0.441578
BMX	0.00701984	0.441548
CD81	0.00727308	0.439813
PDPN	0.00738729	0.439047
RGS20	0.00778747	0.436442
PCOLCE2	0.00829596	0.433291
COLGALT2	0.00841707	0.432565
CAP2	0.00867211	0.431065
BHLHE40	0.00874942	0.430618
ADAM11	0.00875219	0.430602
ADARB1	0.00893485	0.429559
CCDC78	0.0091973	0.428091
IER3	0.00926586	0.427714
MFNG	0.00928195	0.427626
NPAS2	0.00929225	0.427569
EPHA2	0.00936014	0.427199
HOXA3	0.00936136	0.427192
FGFR3	0.00967512	0.425509
C4orf32	0.00969392	0.425409
HOXA-AS2	0.00970453	0.425354
RIN1	0.00975552	0.425085
PRICKLE1	0.00976675	0.425026
BMP6	0.00977293	0.424994
RSPO4	0.0098338	0.424675
NDST1	0.00995779	0.424032
ENDOD1	0.0102399	0.422593
WNT5B	0.010255	0.422517
SERTAD1	0.0104756	0.421416
OAF	0.0107226	0.420207
HOXA1	0.0107485	0.420081
NLRC5	0.0110475	0.418652
PPAPDC1A	0.0112797	0.417564
TAF4B	0.0113074	0.417436
RCN1P2	0.0113646	0.417171
MSX1	0.0117131	0.415583
RPL13P12	0.011723	0.415539
EPHX4	0.0118022	0.415184
LATS2	0.0118252	0.415081
MOCOS	0.012145	0.413671
RAB31	0.0122386	0.413264
SLC6A11	0.0127336	0.411154
ADORA2B	0.0127659	0.411019
SASH1	0.0127784	0.410967
NAB2	0.0129216	0.410371
NOV	0.0129802	0.410129
SRPX	0.0129966	0.410062
SH2D6	0.0130126	0.409996
PTX3	0.0131154	0.409574
WWC2	0.0131905	0.409268
ARHGEF4	0.0131997	0.40923
TRIP4	0.0133025	0.408814
KIF1C	0.0134989	0.408026
MYEOV	0.0135199	0.407942
SLC22A15	0.013723	0.407138
GNG13	0.0141034	0.405658
SLC19A1	0.0147516	0.403213
PPFIBP1	0.0148053	0.403015
NRG2	0.0150299	0.402191
7SK	0.0151461	0.401769
GUCY1A2	0.0152567	0.40137
FEZ2	0.0152691	0.401325
FURIN	0.0154164	0.400798
POU2F3	0.0155959	0.40016
FER1L4	0.0156153	0.400092
SLC16A5	0.015621	0.400072
ANPEP	0.0159248	0.399009
BLVRB	0.0162407	0.397921
CLRN3	0.0162893	0.397755
TRIM59	0.0163402	0.397582
ERF	0.0164102	0.397345
TLN2	0.0164572	0.397186
RNF212	0.0165702	0.396805
PROSER2	0.0166466	0.396549
FAM131C	0.0167764	0.396117
CD44	0.0169154	0.395656
GATA2	0.0170486	0.395218
MMP1	0.0170962	0.395062
HEBP1	0.0176203	0.39337
PLAU	0.0177545	0.392943
CYP24A1	0.0177694	0.392896
ARHGAP18	0.0178812	0.392543
RGS13	0.0179134	0.392441
GFRA1	0.0181061	0.391838
HLA-DMB	0.0182372	0.391431
TNFRSF10B	0.0183259	0.391156
ELMOD1	0.0183439	0.391101
PFKFB3	0.0184302	0.390835
IRX1	0.018605	0.3903
FZD7	0.0186101	0.390285
ELL2	0.0187981	0.389714
SEMA3C	0.0192085	0.388486
TAP2	0.0193019	0.388209
PVT1	0.0194305	0.38783
QPRT	0.0196539	0.387177
HES2	0.0197563	0.386879
CITED2	0.0197787	0.386814
ST3GAL6	0.0199041	0.386452
TMEM117	0.0199674	0.38627
TP53I13	0.0200888	0.385922
LGALS3	0.0202359	0.385503
BIRC3	0.0203162	0.385275
BTN2A2	0.020434	0.384943
YBX3	0.0209291	0.383561
MN1	0.0212187	0.382766
TGFB3	0.0212371	0.382715
CLIP4	0.0216418	0.38162
CXCL12	0.0217158	0.381421
ORAI3	0.0217302	0.381383
ACSS1	0.0217445	0.381344
ZYX	0.021844	0.381078
CGREF1	0.0220237	0.380601
COL13A1	0.0221666	0.380224
CIB1	0.0223233	0.379812
PSD2	0.0224412	0.379504
TNFSF8	0.0225271	0.379281
TSPAN5	0.0227353	0.378742
PLCH1	0.0231423	0.3777
PCSK6	0.0237441	0.376187
MTFP1	0.0238692	0.375876
PRKCQ-AS1	0.0238752	0.375861
F2R	0.0240588	0.375408
DCN	0.0242097	0.375038
EFNA5	0.0242804	0.374865
PLA2G4A	0.0247308	0.373773
GFI1B	0.0248268	0.373543
HAGHL	0.0249199	0.37332
GLRX	0.0251071	0.372874
HMOX1	0.0251651	0.372736
AGRN	0.0252017	0.372649
LDLRAP1	0.0253618	0.372271
ZNF702P	0.0257837	0.371284
TCAM1P	0.026098	0.370557
SH3KBP1	0.0263936	0.369881
CTSH	0.0267531	0.369066
OLIG1	0.0267698	0.369028
ZNF217	0.0270623	0.368372
SYNDIG1	0.0270834	0.368325
EFNB2	0.0271621	0.368149
SYCP2	0.0272571	0.367938
OSMR	0.0274618	0.367485
TEAD4	0.0274946	0.367413
STEAP1	0.0275172	0.367363
FXYD5	0.0276061	0.367168
ITGB5	0.0278896	0.366548
RASGRP1	0.0284587	0.365318
FHL2	0.0287902	0.364611
RGS19	0.0288105	0.364568
FGF2	0.0288793	0.364423
HOXA2	0.0288928	0.364394
GPR116	0.0290557	0.36405
DUSP5	0.0291752	0.363799
ASIC1	0.0292233	0.363698
CD68	0.0292705	0.363599
TAP1	0.0294562	0.363211
EEPD1	0.02979	0.36252
CNIH3	0.0300933	0.361896
PLBD1	0.0302039	0.36167
TMEM74B	0.0303991	0.361273
MYCNOS	0.030402	0.361267
CXXC5	0.0304093	0.361252
RAMP1	0.0304989	0.361071
BIN1	0.0305382	0.360991
GAS7	0.0306897	0.360686
EGFL7	0.0308455	0.360373
PLIN3	0.0311737	0.359718
TMEM156	0.0312035	0.359658
TRPM5	0.0312553	0.359555
LDHB	0.0313028	0.359461
TSPO	0.0313277	0.359412
TRIB1	0.0313825	0.359304
NABP1	0.0314616	0.359147
CLCF1	0.0316593	0.358758
CDK6	0.0318309	0.358422
PDE2A	0.0324662	0.357191
KCNQ4	0.0325874	0.356958
LPPR1	0.0332739	0.355653
GRK5	0.0336089	0.355024
EFNA4	0.0339191	0.354447
CYBRD1	0.0339918	0.354312
SIRPA	0.0340347	0.354233
OGFRL1	0.0342289	0.353874
SELM	0.0343147	0.353716
C3orf55	0.0343406	0.353669
HTRA1	0.0351195	0.352251
MYCN	0.0351515	0.352193
PSTPIP2	0.0352395	0.352035
IL6R	0.0354075	0.351734
C10orf54	0.0356536	0.351294
CFL2	0.0357992	0.351035
SRXN1	0.0358421	0.350959
IFI27L2	0.0360989	0.350505
FAM86B3P	0.0364117	0.349955
MEI1	0.0366983	0.349455
AIG1	0.0367598	0.349348
TNFRSF10D	0.0367898	0.349296
RBM24	0.0368341	0.349219
CXCL5	0.0368355	0.349216
P2RY1	0.0368423	0.349205
HEG1	0.0369615	0.348998
ARAP2	0.037348	0.348332
NEDD4	0.0373619	0.348308
FAM49A	0.0373956	0.348251
OLIG2	0.0374021	0.34824
KCNJ4	0.0380291	0.347173
SLC12A8	0.0381326	0.346998
CXCL1	0.0382703	0.346766
ERVMER34-1	0.0384345	0.34649
SPHK1	0.0385625	0.346276
RGL1	0.0386942	0.346056
IGHV3-30	0.0387887	0.345899
AHNAK2	0.038955	0.345623
SFXN3	0.0389935	0.345559
IQCA1	0.0390438	0.345476
METRN	0.0390618	0.345446
ATF7IP2	0.0398669	0.344125
SLN	0.0399867	0.343931
EMP1	0.040404	0.343256
AJUBA	0.0409158	0.342437
CERS1	0.0412621	0.341887
PDE3A	0.0413279	0.341783
ZNF423	0.0414435	0.341601
FEZ1	0.0414944	0.34152
ROR1	0.04157	0.341401
INPP5A	0.0416054	0.341346
MAN2A1	0.0416099	0.341339
HCK	0.0418664	0.340937
SNX9	0.0419397	0.340822
CD70	0.0420834	0.340598
SLC47A1	0.0421372	0.340514
FZD8	0.0425882	0.339816
MICA	0.0426009	0.339796
NQO2	0.0429354	0.339282
ZNF239	0.0429589	0.339246
BAG3	0.0432126	0.338858
GCG	0.0435404	0.33836
PPP1R3B	0.0437429	0.338054
ADAMTS1	0.044072	0.337559
STK32B	0.0440925	0.337528
AFAP1	0.0444022	0.337065
GLCE	0.0444412	0.337007
CA2	0.0444891	0.336935
ALDH1A3	0.0449175	0.3363
BCL2L12	0.0449327	0.336278
AOX1	0.0450185	0.336151
SPATS2L	0.0450198	0.336149
STOM	0.0450399	0.336119
GAS1	0.0452724	0.335777
DDN	0.0454411	0.33553
PTGS2	0.0456893	0.335168
PTPRK	0.0459223	0.334829
FBXO17	0.0461342	0.334522
GATM	0.0461985	0.334429
ACSF2	0.0463187	0.334256
ITGA5	0.0464525	0.334063
TSPAN4	0.0468646	0.333472
ANXA1	0.0469144	0.333401
RIPK2	0.0475149	0.332549
BCAT1	0.0477289	0.332247
HMGB1P1	0.047783	0.332171
HNF4G	0.0478355	0.332097
C15orf48	0.0478569	0.332067
TUB	0.04827	0.331489
GATA4	0.0482705	0.331489
KAT2B	0.0483226	0.331416
ELFN2	0.0483688	0.331352
KIF12	0.0485343	0.331122
RAP2B	0.0490732	0.330377
C15orf52	0.0491221	0.33031
HOXC5	0.0491603	0.330257
TMBIM1	0.0492717	0.330104
TBKBP1	0.049461	0.329845
KLHL17	0.0495836	0.329677
NOG	0.0498644	0.329295
